# Supplementary material for: The global biomass and number of terrestrial arthropods
Source: Sci Adv. 2023 Feb 3;9(5):eabq4049. doi: 10.1126/sciadv.abq4049 (PMC9897674; doi:10.1126/sciadv.abq4049)
Supplement: Supplementary file 2 — Data S1 [file sciadv.abq4049_data_s1.zip]

Archive with 1 entries (1 files):
- sciadv.abq4049_data_s1.xlsx
