# Supplementary material for: The global biomass and number of terrestrial arthropods
Source: Sci Adv. 2023 Feb 3;9(5):eabq4049. doi: 10.1126/sciadv.abq4049 (PMC9897674; doi:10.1126/sciadv.abq4049)
Supplement: Supplementary file 2 — Data S1 [file sciadv.abq4049_data_s1.zip › sciadv.abq4049_data_s1.xlsx]

## Sheet: Sheet1
ID	site	coordinates	depth	country	biome	standard biome	aggregated biome	altitude	mean annual temperature	mean annual precipitation (mm yr^-1)	environment	aggregated environment	taxon	family	super-family	order	sub-class	class	sub-phylum	phylum	numerical value	standard deviation	units	reference	link (doi)	source in text	season	date	remarks	studied group	synthetic coordinates	sampling technique
1	Cat Tien National Park - Lagerstroemia forest	11°25'43.0'' N, 107°25'38.7'' E		Vietnam	semideciduous monsoon forests	Tropical and Subtropical Dry Broadleaf Forests	Tropical and Subtropical Forests	149	26	2400	soil+litter	soil/litter	Collembola	0	0	0	Collembola	Entognatha	Hexapoda	Arthropoda	10594	1216	individuals/m^2	Anichkin et al. 2007	https://doi.org/10.1134/S1062359007050135	Table 1		2005-12-01		Arthropods
2	Cat Tien National Park - Riparian dipterocarp forest	11°26'48.2'' N, 107°26'26.2'' E		Vietnam	semideciduous monsoon forests	Tropical and Subtropical Dry Broadleaf Forests	Tropical and Subtropical Forests	137	26	2400	soil+litter	soil/litter	Collembola	0	0	0	Collembola	Entognatha	Hexapoda	Arthropoda	11760	1574	individuals/m^2	Anichkin et al. 2007	https://doi.org/10.1134/S1062359007050135	Table 1		2005-12-01		Arthropods
3	Bi Dup-Nui Ba Nature Reserve - Mountain pine forest	12°02'41.3'' N, 108°21'48.7'' E		Vietnam	mountain coniferous forest	Tropical and Subtropical Coniferous Forests	Tropical and Subtropical Forests	1400	26	1800	soil+litter	soil/litter	Collembola	0	0	0	Collembola	Entognatha	Hexapoda	Arthropoda	7547	1040	individuals/m^2	Anichkin et al. 2007	https://doi.org/10.1134/S1062359007050135	Table 1		2005-12-01		Arthropods
4	Cat Tien National Park - Lagerstroemia forest	11°25'43.0'' N, 107°25'38.7'' E		Vietnam	semideciduous monsoon forests	Tropical and Subtropical Dry Broadleaf Forests	Tropical and Subtropical Forests	149	26	2400	soil+litter	soil/litter	Isopoda	0	0	Isopoda	Eumalacostraca	Malacostraca	Crustacea	Arthropoda	21	7	individuals/m^2	Anichkin et al. 2007	https://doi.org/10.1134/S1062359007050135	Table 2		2005-12-01		Arthropods
6	Cat Tien National Park - Lagerstroemia forest	11°25'43.0'' N, 107°25'38.7'' E		Vietnam	semideciduous monsoon forests	Tropical and Subtropical Dry Broadleaf Forests	Tropical and Subtropical Forests	149	26	2400	soil+litter	soil/litter	Myriapoda	0	0	0	0	0	Myriapoda	Arthropoda	122	19	individuals/m^2	Anichkin et al. 2007	https://doi.org/10.1134/S1062359007050135	Table 2		2005-12-01		Arthropods
7	Cat Tien National Park - Lagerstroemia forest	11°25'43.0'' N, 107°25'38.7'' E		Vietnam	semideciduous monsoon forests	Tropical and Subtropical Dry Broadleaf Forests	Tropical and Subtropical Forests	149	26	2400	soil+litter	soil/litter	Insecta	0	0	0	0	Insecta	Hexapoda	Arthropoda	197	20	individuals/m^2	Anichkin et al. 2007	https://doi.org/10.1134/S1062359007050135	Table 2		2005-12-01	insects excluding ants and termites	Arthropods
8	Cat Tien National Park - Riparian dipterocarp forest	11°26'48.2'' N, 107°26'26.2'' E		Vietnam	semideciduous monsoon forests	Tropical and Subtropical Dry Broadleaf Forests	Tropical and Subtropical Forests	137	26	2400	soil+litter	soil/litter	Isopoda	0	0	Isopoda	Eumalacostraca	Malacostraca	Crustacea	Arthropoda	68	14	individuals/m^2	Anichkin et al. 2007	https://doi.org/10.1134/S1062359007050135	Table 2		2005-12-01		Arthropods
10	Cat Tien National Park - Riparian dipterocarp forest	11°26'48.2'' N, 107°26'26.2'' E		Vietnam	semideciduous monsoon forests	Tropical and Subtropical Dry Broadleaf Forests	Tropical and Subtropical Forests	137	26	2400	soil+litter	soil/litter	Myriapoda	0	0	0	0	0	Myriapoda	Arthropoda	86	12	individuals/m^2	Anichkin et al. 2007	https://doi.org/10.1134/S1062359007050135	Table 2		2005-12-01		Arthropods
11	Cat Tien National Park - Riparian dipterocarp forest	11°26'48.2'' N, 107°26'26.2'' E		Vietnam	semideciduous monsoon forests	Tropical and Subtropical Dry Broadleaf Forests	Tropical and Subtropical Forests	137	26	2400	soil+litter	soil/litter	Insecta	0	0	0	0	Insecta	Hexapoda	Arthropoda	199	21	individuals/m^2	Anichkin et al. 2007	https://doi.org/10.1134/S1062359007050135	Table 2		2005-12-01	insects excluding ants and termites	Arthropods
12	Bi Dup-Nui Ba Nature Reserve - Mountain pine forest	12°02'41.3'' N, 108°21'48.7'' E		Vietnam	mountain coniferous forest	Tropical and Subtropical Coniferous Forests	Tropical and Subtropical Forests	1400	20	1800	soil+litter	soil/litter	Isopoda	0	0	Isopoda	Eumalacostraca	Malacostraca	Crustacea	Arthropoda	14	7	individuals/m^2	Anichkin et al. 2007	https://doi.org/10.1134/S1062359007050135	Table 2		2005-12-01		Arthropods
13	Bi Dup-Nui Ba Nature Reserve - Mountain pine forest	12°02'41.3'' N, 108°21'48.7'' E		Vietnam	mountain coniferous forest	Tropical and Subtropical Coniferous Forests	Tropical and Subtropical Forests	1400	20	1800	soil+litter	soil/litter	Pseudoscorpiones	0	0	Pseudoscorpiones	0	Arachnida	Chelicerata	Arthropoda	86	11	individuals/m^2	Anichkin et al. 2007	https://doi.org/10.1134/S1062359007050135	Table 2		2005-12-01		Arthropods
14	Bi Dup-Nui Ba Nature Reserve - Mountain pine forest	12°02'41.3'' N, 108°21'48.7'' E		Vietnam	mountain coniferous forest	Tropical and Subtropical Coniferous Forests	Tropical and Subtropical Forests	1400	20	1800	soil+litter	soil/litter	Myriapoda	0	0	0	0	0	Myriapoda	Arthropoda	171	66	individuals/m^2	Anichkin et al. 2007	https://doi.org/10.1134/S1062359007050135	Table 2		2005-12-01		Arthropods
15	Bi Dup-Nui Ba Nature Reserve - Mountain pine forest	12°02'41.3'' N, 108°21'48.7'' E		Vietnam	mountain coniferous forest	Tropical and Subtropical Coniferous Forests	Tropical and Subtropical Forests	1400	20	1800	soil+litter	soil/litter	Insecta	0	0	0	0	Insecta	Hexapoda	Arthropoda	283	34	individuals/m^2	Anichkin et al. 2007	https://doi.org/10.1134/S1062359007050135	Table 2		2005-12-01	insects excluding ants and termites	Arthropods
16	Cat Tien National Park - Lagerstroemia forest	11°25'43.0'' N, 107°25'38.7'' E		Vietnam	semideciduous monsoon forests	Tropical and Subtropical Dry Broadleaf Forests	Tropical and Subtropical Forests	149	26	2400	soil+litter	soil/litter	Arachnida	0	0	0	0	Arachnida	Chelicerata	Arthropoda	230	80	mg/m^2 (wet weight)	Anichkin et al. 2007	https://doi.org/10.1134/S1062359007050135	table 4		2005-12-01		Arthropods
17	Cat Tien National Park - Lagerstroemia forest	11°25'43.0'' N, 107°25'38.7'' E		Vietnam	semideciduous monsoon forests	Tropical and Subtropical Dry Broadleaf Forests	Tropical and Subtropical Forests	149	26	2400	soil+litter	soil/litter	Myriapoda	0	0	0	0	0	Myriapoda	Arthropoda	800	220	mg/m^2 (wet weight)	Anichkin et al. 2007	https://doi.org/10.1134/S1062359007050135	table 4		2005-12-01		Arthropods
18	Cat Tien National Park - Lagerstroemia forest	11°25'43.0'' N, 107°25'38.7'' E		Vietnam	semideciduous monsoon forests	Tropical and Subtropical Dry Broadleaf Forests	Tropical and Subtropical Forests	149	26	2400	soil+litter	soil/litter	Isopoda	0	0	Isopoda	Eumalacostraca	Malacostraca	Crustacea	Arthropoda	30	10	mg/m^2 (wet weight)	Anichkin et al. 2007	https://doi.org/10.1134/S1062359007050135	table 4		2005-12-01		Arthropods
19	Cat Tien National Park - Lagerstroemia forest	11°25'43.0'' N, 107°25'38.7'' E		Vietnam	semideciduous monsoon forests	Tropical and Subtropical Dry Broadleaf Forests	Tropical and Subtropical Forests	149	26	2400	soil+litter	soil/litter	Insecta	0	0	0	0	Insecta	Hexapoda	Arthropoda	8200	1600	mg/m^2 (wet weight)	Anichkin et al. 2007	https://doi.org/10.1134/S1062359007050135	table 4		2005-12-01	insects excluding ants and termites	Arthropods
20	Cat Tien National Park - Riparian dipterocarp forest	11°26'48.2'' N, 107°26'26.2'' E		Vietnam	semideciduous monsoon forests	Tropical and Subtropical Dry Broadleaf Forests	Tropical and Subtropical Forests	137	26	2400	soil+litter	soil/litter	Arachnida	0	0	0	0	Arachnida	Chelicerata	Arthropoda	1000	400	mg/m^2 (wet weight)	Anichkin et al. 2007	https://doi.org/10.1134/S1062359007050135	table 4		2005-12-01		Arthropods
21	Cat Tien National Park - Riparian dipterocarp forest	11°26'48.2'' N, 107°26'26.2'' E		Vietnam	semideciduous monsoon forests	Tropical and Subtropical Dry Broadleaf Forests	Tropical and Subtropical Forests	137	26	2400	soil+litter	soil/litter	Myriapoda	0	0	0	0	0	Myriapoda	Arthropoda	650	260	mg/m^2 (wet weight)	Anichkin et al. 2007	https://doi.org/10.1134/S1062359007050135	table 4		2005-12-01		Arthropods
22	Cat Tien National Park - Riparian dipterocarp forest	11°26'48.2'' N, 107°26'26.2'' E		Vietnam	semideciduous monsoon forests	Tropical and Subtropical Dry Broadleaf Forests	Tropical and Subtropical Forests	137	26	2400	soil+litter	soil/litter	Isopoda	0	0	Isopoda	Eumalacostraca	Malacostraca	Crustacea	Arthropoda	130	30	mg/m^2 (wet weight)	Anichkin et al. 2007	https://doi.org/10.1134/S1062359007050135	table 4		2005-12-01		Arthropods
23	Cat Tien National Park - Riparian dipterocarp forest	11°26'48.2'' N, 107°26'26.2'' E		Vietnam	semideciduous monsoon forests	Tropical and Subtropical Dry Broadleaf Forests	Tropical and Subtropical Forests	137	26	2400	soil+litter	soil/litter	Insecta	0	0	0	0	Insecta	Hexapoda	Arthropoda	2600	600	mg/m^2 (wet weight)	Anichkin et al. 2007	https://doi.org/10.1134/S1062359007050135	table 4		2005-12-01	insects excluding ants and termites	Arthropods
24	Bi Dup-Nui Ba Nature Reserve - Mountain pine forest	12°02'41.3'' N, 108°21'48.7'' E		Vietnam	mountain coniferous forest	Tropical and Subtropical Coniferous Forests	Tropical and Subtropical Forests	1400	20	1800	soil+litter	soil/litter	Arachnida	0	0	0	0	Arachnida	Chelicerata	Arthropoda	130	40	mg/m^2 (wet weight)	Anichkin et al. 2007	https://doi.org/10.1134/S1062359007050135	table 4		2005-12-01		Arthropods
25	Bi Dup-Nui Ba Nature Reserve - Mountain pine forest	12°02'41.3'' N, 108°21'48.7'' E		Vietnam	mountain coniferous forest	Tropical and Subtropical Coniferous Forests	Tropical and Subtropical Forests	1400	20	1800	soil+litter	soil/litter	Myriapoda	0	0	0	0	0	Myriapoda	Arthropoda	380	140	mg/m^2 (wet weight)	Anichkin et al. 2007	https://doi.org/10.1134/S1062359007050135	table 4		2005-12-01		Arthropods
26	Bi Dup-Nui Ba Nature Reserve - Mountain pine forest	12°02'41.3'' N, 108°21'48.7'' E		Vietnam	mountain coniferous forest	Tropical and Subtropical Coniferous Forests	Tropical and Subtropical Forests	1400	20	1800	soil+litter	soil/litter	Isopoda	0	0	Isopoda	Eumalacostraca	Malacostraca	Crustacea	Arthropoda	90	30	mg/m^2 (wet weight)	Anichkin et al. 2007	https://doi.org/10.1134/S1062359007050135	table 4		2005-12-01		Arthropods
27	Bi Dup-Nui Ba Nature Reserve - Mountain pine forest	12°02'41.3'' N, 108°21'48.7'' E		Vietnam	mountain coniferous forest	Tropical and Subtropical Coniferous Forests	Tropical and Subtropical Forests	1400	20	1800	soil+litter	soil/litter	Insecta	0	0	0	0	Insecta	Hexapoda	Arthropoda	6600	2100	mg/m^2 (wet weight)	Anichkin et al. 2007	https://doi.org/10.1134/S1062359007050135	table 4		2005-12-01	insects excluding ants and termites	Arthropods
28	harviala-MT	61° 00' N, 24° 40' E		Finland	taiga	Boreal Forests/Taiga	Boreal Forests/Taiga	150	3.9	503	soil+litter	soil/litter	Formicidae	Formicidae	0	Hymenoptera	Pterygota	Insecta	Hexapoda	Arthropoda	13	0	individuals/m^2	Huhta & Koskenniemi, 1975	http://www.jstor.org/stable/23731754	table 4		1972		Arthropods
29	oulanka-HMT	66° 20' N, 29° 20' E		Finland	taiga	Boreal Forests/Taiga	Boreal Forests/Taiga	260		518	soil+litter	soil/litter	Formicidae	Formicidae	0	Hymenoptera	Pterygota	Insecta	Hexapoda	Arthropoda	2.3	0	individuals/m^2	Huhta & Koskenniemi, 1975	http://www.jstor.org/stable/23731754	table 4		1972		Arthropods
32	Mediterranean Forests, Woodlands and Scrub	0		Australia	Mediterranean Forests, Woodlands and Scrub	Mediterranean Forests, Woodlands and Scrub	Mediterranean Forests, Woodlands and Scrub				soil	soil/litter	Isoptera	0	Isoptera	Blattodea	Pterygota	Insecta	Hexapoda	Arthropoda	5300	0	mg/m^2 (wet weight)	sanderson (1996)	https://doi.org/10.1029/96GB01893	table 3		1992	Review, region level coordinate	Isoptera	31°24'57.99"S, 117°46'0.68"E
34	Andersby ?ngsbackar	60°09' N, 17°49' E	45	sweden	Deciduous Woodland	Temperate Broadleaf and Mixed Forests	Temperate Forests	25-35	5.5	570	soil+litter	soil/litter	Formicidae	Formicidae	0	Hymenoptera	Pterygota	Insecta	Hexapoda	Arthropoda	38	0	individuals/m^2	Axelsson et al., 1984	https://www.jstor.org/stable/pdf/3682254.pdf?refreqid=excelsior%3A82459ce5086740807e3c816fc83ef2d0	table 5		1971-04-15		Arthropods
35	Andersby ?ngsbackar	60°09' N, 17°49' E	45	sweden	Deciduous Woodland	Temperate Broadleaf and Mixed Forests	Temperate Forests	25-35	5.5	570	soil+litter	soil/litter	Formicidae	Formicidae	0	Hymenoptera	Pterygota	Insecta	Hexapoda	Arthropoda	52	0	mg/m^2 (dry weight)	Axelsson et al., 1984	https://www.jstor.org/stable/pdf/3682254.pdf?refreqid=excelsior%3A82459ce5086740807e3c816fc83ef2d0	table 5		1971-04-15		Arthropods
36	Coweeta Hydrologic Laboratory	43° 56' 42'' N, 71° 43' 11'' W		North Carolina, USA	temperate deciduous forest	Temperate Broadleaf and Mixed Forests	Temperate Forests	726	0-21	1821	litter	soil/litter	Diplopoda	0	0	0	0	Diplopoda	Myriapoda	Arthropoda	14	0	individuals/m^2	Gist & Crossley, 1975	http://www.jstor.org/stable/2424109	table 3		1973		arthropods
37	Coweeta Hydrologic Laboratory	43° 56' 42'' N, 71° 43' 11'' W		North Carolina, USA	temperate deciduous forest	Temperate Broadleaf and Mixed Forests	Temperate Forests	726	0-21	1821	litter	soil/litter	Diplopoda	0	0	0	0	Diplopoda	Myriapoda	Arthropoda	6100	0	mg/m^2 (wet weight)	Gist & Crossley, 1975	http://www.jstor.org/stable/2424109	table 3		1973		arthropods
38	Coweeta Hydrologic Laboratory	43° 56' 42'' N, 71° 43' 11'' W		North Carolina, USA	temperate deciduous forest	Temperate Broadleaf and Mixed Forests	Temperate Forests	726	0-21	1821	litter	soil/litter	Diplopoda	0	0	0	0	Diplopoda	Myriapoda	Arthropoda	3170	0	mg/m^2 (dry weight)	Gist & Crossley, 1975	http://www.jstor.org/stable/2424109	table 3		1973		arthropods
39	Oak Ridge, Tennesse	35°59'18'' N, 84°17'11'' W		Tennesse, USA	temperate deciduous forest	Temperate Broadleaf and Mixed Forests	Temperate Forests				litter	soil/litter	Diplopoda	0	0	0	0	Diplopoda	Myriapoda	Arthropoda	39	0	individuals/m^2	Gist & Crossley, 1975	http://www.jstor.org/stable/2424109	table 3		1973		arthropods
40	Oak Ridge, Tennesse	35°59'18'' N, 84°17'11'' W		Tennesse, USA	temperate deciduous forest	Temperate Broadleaf and Mixed Forests	Temperate Forests				litter	soil/litter	Diplopoda	0	0	0	0	Diplopoda	Myriapoda	Arthropoda	250	0	mg/m^2 (dry weight)	Gist & Crossley, 1975	http://www.jstor.org/stable/2424109	table 3		1973		arthropods
41	Danish oak forest	0		denmark	temperate deciduous forest	Temperate Broadleaf and Mixed Forests	Temperate Forests		7.22222	660	litter	soil/litter	Diplopoda	0	0	0	0	Diplopoda	Myriapoda	Arthropoda	433	0	individuals/m^2	Gist & Crossley, 1975	http://www.jstor.org/stable/2424109	table 3		1973	approximate coordinates – region level from https://www.jstor.org/stable/pdf/3544689.pdf	arthropods	55°55'47.0"N 12°16'22.0"E
42	Danish oak forest	0		denmark	temperate deciduous forest	Temperate Broadleaf and Mixed Forests	Temperate Forests		7.22222	660	litter	soil/litter	Diplopoda	0	0	0	0	Diplopoda	Myriapoda	Arthropoda	5590	0	mg/m^2 (wet weight)	Gist & Crossley, 1975	http://www.jstor.org/stable/2424109	table 3		1973	approximate coordinates – region level from https://www.jstor.org/stable/pdf/3544689.pdf	arthropods	55°55'47.0"N 12°16'22.0"E
43	Danish beech forest	0		denmark	temperate deciduous forest	Temperate Broadleaf and Mixed Forests	Temperate Forests		7.22222	660	litter	soil/litter	Diplopoda	0	0	0	0	Diplopoda	Myriapoda	Arthropoda	33	0	individuals/m^2	Gist & Crossley, 1975	http://www.jstor.org/stable/2424109	table 3		1973	approximate coordinates – region level from https://www.jstor.org/stable/pdf/3544689.pdf	arthropods	55°55'47.0"N 12°16'22.0"E
44	Danish beech forest	0		denmark	temperate deciduous forest	Temperate Broadleaf and Mixed Forests	Temperate Forests		7.22222	660	litter	soil/litter	Diplopoda	0	0	0	0	Diplopoda	Myriapoda	Arthropoda	1070	0	mg/m^2 (wet weight)	Gist & Crossley, 1975	http://www.jstor.org/stable/2424109	table 3		1973	approximate coordinates – region level from https://www.jstor.org/stable/pdf/3544689.pdf	arthropods	55°55'47.0"N 12°16'22.0"E
45	Danish spruce forest	0		denmark	temperate deciduous forest	Temperate Broadleaf and Mixed Forests	Temperate Forests		7.22222	660	litter	soil/litter	Diplopoda	0	0	0	0	Diplopoda	Myriapoda	Arthropoda	51	0	individuals/m^2	Gist & Crossley, 1975	http://www.jstor.org/stable/2424109	table 3		1973	approximate coordinates – region level from https://www.jstor.org/stable/pdf/3544689.pdf	arthropods	55°55'47.0"N 12°16'22.0"E
46	Danish spruce forest	0		denmark	temperate deciduous forest	Temperate Broadleaf and Mixed Forests	Temperate Forests		7.22222	660	litter	soil/litter	Diplopoda	0	0	0	0	Diplopoda	Myriapoda	Arthropoda	840	0	mg/m^2 (wet weight)	Gist & Crossley, 1975	http://www.jstor.org/stable/2424109	table 3		1973	approximate coordinates – region level from https://www.jstor.org/stable/pdf/3544689.pdf	arthropods	55°55'47.0"N 12°16'22.0"E
47	Japanese beech forest	0		japan	temperate deciduous forest	Temperate Broadleaf and Mixed Forests	Temperate Forests				litter	soil/litter	Diplopoda	0	0	0	0	Diplopoda	Myriapoda	Arthropoda	11	0	individuals/m^2	Gist & Crossley, 1975	http://www.jstor.org/stable/2424109	table 3		1973	approximate coordinates – from https://link.springer.com/content/pdf/10.1007/BF02936269.pdf	arthropods	35°09'59.1"N 140°09'14.6"E
48	Japanese beech forest	0		japan	temperate deciduous forest	Temperate Broadleaf and Mixed Forests	Temperate Forests				litter	soil/litter	Diplopoda	0	0	0	0	Diplopoda	Myriapoda	Arthropoda	110	0	mg/m^2 (wet weight)	Gist & Crossley, 1975	http://www.jstor.org/stable/2424109	table 3		1973	approximate coordinates – from https://link.springer.com/content/pdf/10.1007/BF02936269.pdf	arthropods	35°09'59.1"N 140°09'14.6"E
49	De Hooge veluwe	52°5' N, 5°48' E		The Netherlands	temperate deciduous forest	Temperate Broadleaf and Mixed Forests	Temperate Forests		10.5556	713	litter	soil/litter	Diplopoda	0	0	0	0	Diplopoda	Myriapoda	Arthropoda	80	0	individuals/m^2	Gist & Crossley, 1975	http://www.jstor.org/stable/2424109	table 3		1973		arthropods
50	De Hooge veluwe	52°5' N, 5°48' E		The Netherlands	temperate deciduous forest	Temperate Broadleaf and Mixed Forests	Temperate Forests		10.5556	713	litter	soil/litter	Diplopoda	0	0	0	0	Diplopoda	Myriapoda	Arthropoda	1300	0	mg/m^2 (wet weight)	Gist & Crossley, 1975	http://www.jstor.org/stable/2424109	table 3		1973		arthropods
51	Coweeta Hydrologic Laboratory	43° 56' 42'' N, 71° 43' 11'' W		North Carolina, USA	temperate deciduous forest	Temperate Broadleaf and Mixed Forests	Temperate Forests	726	0-21	1821	litter	soil/litter	Orthoptera	0	0	Orthoptera	Pterygota	Insecta	Hexapoda	Arthropoda	0.92	0	individuals/m^2	Gist & Crossley, 1975	http://www.jstor.org/stable/2424109	table 3		1973		arthropods
52	Coweeta Hydrologic Laboratory	43° 56' 42'' N, 71° 43' 11'' W		North Carolina, USA	temperate deciduous forest	Temperate Broadleaf and Mixed Forests	Temperate Forests	726	0-21	1821	litter	soil/litter	Orthoptera	0	0	Orthoptera	Pterygota	Insecta	Hexapoda	Arthropoda	210	0	mg/m^2 (wet weight)	Gist & Crossley, 1975	http://www.jstor.org/stable/2424109	table 3		1973		arthropods
53	Coweeta Hydrologic Laboratory	43° 56' 42? N, 71° 43' 11? W		North Carolina, USA	temperate deciduous forest	Temperate Broadleaf and Mixed Forests	Temperate Forests	726	0-21	1821	litter	soil/litter	Orthoptera	0	0	Orthoptera	Pterygota	Insecta	Hexapoda	Arthropoda	120	0	mg/m^2 (dry weight)	Gist & Crossley, 1975	http://www.jstor.org/stable/2424109	table 3		1973		arthropods
54	Oak Ridge, Tennesse	35°59'18'' N, 84°17'11'' W		Tennesse, USA	temperate deciduous forest	Temperate Broadleaf and Mixed Forests	Temperate Forests				litter	soil/litter	Orthoptera	0	0	Orthoptera	Pterygota	Insecta	Hexapoda	Arthropoda	4	0	individuals/m^2	Gist & Crossley, 1975	http://www.jstor.org/stable/2424109	table 3		1973		arthropods
55	Oak Ridge, Tennesse	35°59'18'' N, 84°17'11'' W		Tennesse, USA	temperate deciduous forest	Temperate Broadleaf and Mixed Forests	Temperate Forests				litter	soil/litter	Orthoptera	0	0	Orthoptera	Pterygota	Insecta	Hexapoda	Arthropoda	30	0	mg/m^2 (dry weight)	Gist & Crossley, 1975	http://www.jstor.org/stable/2424109	table 3		1973		arthropods
56	Danish oak forest	0		denmark	temperate deciduous forest	Temperate Broadleaf and Mixed Forests	Temperate Forests		7.22222	660	litter	soil/litter	Orthoptera	0	0	Orthoptera	Pterygota	Insecta	Hexapoda	Arthropoda	0.5	0	individuals/m^2	Gist & Crossley, 1975	http://www.jstor.org/stable/2424109	table 3		1973	approximate coordinates – region level from https://www.jstor.org/stable/pdf/3544689.pdf	arthropods	55°55'47.0"N 12°16'22.0"E
57	Danish oak forest	0		denmark	temperate deciduous forest	Temperate Broadleaf and Mixed Forests	Temperate Forests		7.22222	660	litter	soil/litter	Orthoptera	0	0	Orthoptera	Pterygota	Insecta	Hexapoda	Arthropoda	100	0	mg/m^2 (wet weight)	Gist & Crossley, 1975	http://www.jstor.org/stable/2424109	table 3		1973	approximate coordinates – region level from https://www.jstor.org/stable/pdf/3544689.pdf	arthropods	55°55'47.0"N 12°16'22.0"E
58	Danish beech forest	0		denmark	temperate deciduous forest	Temperate Broadleaf and Mixed Forests	Temperate Forests		7.22222	660	litter	soil/litter	Orthoptera	0	0	Orthoptera	Pterygota	Insecta	Hexapoda	Arthropoda	2	0	individuals/m^2	Gist & Crossley, 1975	http://www.jstor.org/stable/2424109	table 3		1973	approximate coordinates – region level from https://www.jstor.org/stable/pdf/3544689.pdf	arthropods	55°55'47.0"N 12°16'22.0"E
59	Danish beech forest	0		denmark	temperate deciduous forest	Temperate Broadleaf and Mixed Forests	Temperate Forests		7.22222	660	litter	soil/litter	Orthoptera	0	0	Orthoptera	Pterygota	Insecta	Hexapoda	Arthropoda	40	0	mg/m^2 (wet weight)	Gist & Crossley, 1975	http://www.jstor.org/stable/2424109	table 3		1973	approximate coordinates – region level from https://www.jstor.org/stable/pdf/3544689.pdf	arthropods	55°55'47.0"N 12°16'22.0"E
60	Coweeta Hydrologic Laboratory	43° 56' 42'' N, 71° 43' 11'' W		North Carolina, USA	temperate deciduous forest	Temperate Broadleaf and Mixed Forests	Temperate Forests	726	0-21	1821	litter	soil/litter	Araneae	0	0	Araneae	0	Arachnida	Chelicerata	Arthropoda	0.48	0	individuals/m^2	Gist & Crossley, 1975	http://www.jstor.org/stable/2424109	table 3		1973		arthropods
61	Coweeta Hydrologic Laboratory	43° 56' 42'' N, 71° 43' 11'' W		North Carolina, USA	temperate deciduous forest	Temperate Broadleaf and Mixed Forests	Temperate Forests	726	0-21	1821	litter	soil/litter	Araneae	0	0	Araneae	0	Arachnida	Chelicerata	Arthropoda	90	0	mg/m^2 (wet weight)	Gist & Crossley, 1975	http://www.jstor.org/stable/2424109	table 3		1973		arthropods
62	Coweeta Hydrologic Laboratory	43° 56' 42'' N, 71° 43' 11'' W		North Carolina, USA	temperate deciduous forest	Temperate Broadleaf and Mixed Forests	Temperate Forests	726	0-21	1821	litter	soil/litter	Araneae	0	0	Araneae	0	Arachnida	Chelicerata	Arthropoda	10	0	mg/m^2 (dry weight)	Gist & Crossley, 1975	http://www.jstor.org/stable/2424109	table 3		1973		arthropods
63	Oak Ridge, Tennesse	35°59'18'' N, 84°17'11'' W		Tennesse, USA	temperate deciduous forest	Temperate Broadleaf and Mixed Forests	Temperate Forests				litter	soil/litter	Araneae	0	0	Araneae	0	Arachnida	Chelicerata	Arthropoda	126	0	individuals/m^2	Gist & Crossley, 1975	http://www.jstor.org/stable/2424109	table 3		1973		arthropods
64	Oak Ridge, Tennesse	35°59'18'' N, 84°17'11'' W		Tennesse, USA	temperate deciduous forest	Temperate Broadleaf and Mixed Forests	Temperate Forests		7.22222	660	litter	soil/litter	Araneae	0	0	Araneae	0	Arachnida	Chelicerata	Arthropoda	40	0	mg/m^2 (dry weight)	Gist & Crossley, 1975	http://www.jstor.org/stable/2424109	table 3		1973		arthropods
65	Danish oak forest	0		denmark	temperate deciduous forest	Temperate Broadleaf and Mixed Forests	Temperate Forests		7.22222	660	litter	soil/litter	Araneae	0	0	Araneae	0	Arachnida	Chelicerata	Arthropoda	58	0	individuals/m^2	Gist & Crossley, 1975	http://www.jstor.org/stable/2424109	table 3		1973	approximate coordinates – region level from https://www.jstor.org/stable/pdf/3544689.pdf	arthropods	55°55'47.0"N 12°16'22.0"E
66	Danish oak forest	0		denmark	temperate deciduous forest	Temperate Broadleaf and Mixed Forests	Temperate Forests		7.22222	660	litter	soil/litter	Araneae	0	0	Araneae	0	Arachnida	Chelicerata	Arthropoda	60	0	mg/m^2 (wet weight)	Gist & Crossley, 1975	http://www.jstor.org/stable/2424109	table 3		1973	approximate coordinates – region level from https://www.jstor.org/stable/pdf/3544689.pdf	arthropods	55°55'47.0"N 12°16'22.0"E
67	Danish beech forest	0		denmark	temperate deciduous forest	Temperate Broadleaf and Mixed Forests	Temperate Forests		7.22222	660	litter	soil/litter	Araneae	0	0	Araneae	0	Arachnida	Chelicerata	Arthropoda	66	0	individuals/m^2	Gist & Crossley, 1975	http://www.jstor.org/stable/2424109	table 3		1973	approximate coordinates – region level from https://www.jstor.org/stable/pdf/3544689.pdf	arthropods	55°55'47.0"N 12°16'22.0"E
68	Danish beech forest	0		denmark	temperate deciduous forest	Temperate Broadleaf and Mixed Forests	Temperate Forests		7.22222	660	litter	soil/litter	Araneae	0	0	Araneae	0	Arachnida	Chelicerata	Arthropoda	90	0	mg/m^2 (wet weight)	Gist & Crossley, 1975	http://www.jstor.org/stable/2424109	table 3		1973	approximate coordinates – region level from https://www.jstor.org/stable/pdf/3544689.pdf	arthropods	55°55'47.0"N 12°16'22.0"E
69	Danish spruce forest	0		denmark	temperate deciduous forest	Temperate Broadleaf and Mixed Forests	Temperate Forests		7.22222	660	litter	soil/litter	Araneae	0	0	Araneae	0	Arachnida	Chelicerata	Arthropoda	34	0	individuals/m^2	Gist & Crossley, 1975	http://www.jstor.org/stable/2424109	table 3		1973	approximate coordinates – region level from https://www.jstor.org/stable/pdf/3544689.pdf	arthropods	55°55'47.0"N 12°16'22.0"E
70	Danish spruce forest	0		denmark	temperate deciduous forest	Temperate Broadleaf and Mixed Forests	Temperate Forests		7.22222	660	litter	soil/litter	Araneae	0	0	Araneae	0	Arachnida	Chelicerata	Arthropoda	30	0	mg/m^2 (wet weight)	Gist & Crossley, 1975	http://www.jstor.org/stable/2424109	table 3		1973	approximate coordinates – region level from https://www.jstor.org/stable/pdf/3544689.pdf	arthropods	55°55'47.0"N 12°16'22.0"E
71	Japanese beech forest	0		japan	temperate deciduous forest	Temperate Broadleaf and Mixed Forests	Temperate Forests				litter	soil/litter	Araneae	0	0	Araneae	0	Arachnida	Chelicerata	Arthropoda	96	0	individuals/m^2	Gist & Crossley, 1975	http://www.jstor.org/stable/2424109	table 3		1973	approximate coordinates – from https://link.springer.com/content/pdf/10.1007/BF02936269.pdf	arthropods	35°09'59.1"N 140°09'14.6"E
72	Japanese beech forest	0		japan	temperate deciduous forest	Temperate Broadleaf and Mixed Forests	Temperate Forests				litter	soil/litter	Araneae	0	0	Araneae	0	Arachnida	Chelicerata	Arthropoda	370	0	mg/m^2 (wet weight)	Gist & Crossley, 1975	http://www.jstor.org/stable/2424109	table 3		1973	approximate coordinates – from https://link.springer.com/content/pdf/10.1007/BF02936269.pdf	arthropods	35°09'59.1"N 140°09'14.6"E
73	De Hooge veluwe	52°5' N, 5°48' E		The Netherlands	temperate deciduous forest	Temperate Broadleaf and Mixed Forests	Temperate Forests		10.5556	713	litter	soil/litter	Araneae	0	0	Araneae	0	Arachnida	Chelicerata	Arthropoda	163.4	0	individuals/m^2	Gist & Crossley, 1975	http://www.jstor.org/stable/2424109	table 3		1973		arthropods
74	Coweeta Hydrologic Laboratory	43° 56' 42'' N, 71° 43' 11'' W		North Carolina, USA	temperate deciduous forest	Temperate Broadleaf and Mixed Forests	Temperate Forests	726	0-21	1821	litter	soil/litter	Coleoptera	0	0	Coleoptera	Pterygota	Insecta	Hexapoda	Arthropoda	1.1	0	individuals/m^2	Gist & Crossley, 1975	http://www.jstor.org/stable/2424109	table 3		1973		arthropods
75	Coweeta Hydrologic Laboratory	43° 56' 42'' N, 71° 43' 11'' W		North Carolina, USA	temperate deciduous forest	Temperate Broadleaf and Mixed Forests	Temperate Forests	726	0-21	1821	litter	soil/litter	Coleoptera	0	0	Coleoptera	Pterygota	Insecta	Hexapoda	Arthropoda	970	0	mg/m^2 (wet weight)	Gist & Crossley, 1975	http://www.jstor.org/stable/2424109	table 3		1973		arthropods
76	Coweeta Hydrologic Laboratory	43° 56' 42'' N, 71° 43' 11'' W		North Carolina, USA	temperate deciduous forest	Temperate Broadleaf and Mixed Forests	Temperate Forests	726	0-21	1821	litter	soil/litter	Coleoptera	0	0	Coleoptera	Pterygota	Insecta	Hexapoda	Arthropoda	300	0	mg/m^2 (dry weight)	Gist & Crossley, 1975	http://www.jstor.org/stable/2424109	table 3		1973		arthropods
77	Oak Ridge, Tennesse	35°59'18'' N, 84°17'11'' W		Tennesse, USA	temperate deciduous forest	Temperate Broadleaf and Mixed Forests	Temperate Forests				litter	soil/litter	Coleoptera	0	0	Coleoptera	Pterygota	Insecta	Hexapoda	Arthropoda	102	0	individuals/m^2	Gist & Crossley, 1975	http://www.jstor.org/stable/2424109	table 3		1973		arthropods
78	Oak Ridge, Tennesse	35°59'18'' N, 84°17'11'' W		Tennesse, USA	temperate deciduous forest	Temperate Broadleaf and Mixed Forests	Temperate Forests				litter	soil/litter	Coleoptera	0	0	Coleoptera	Pterygota	Insecta	Hexapoda	Arthropoda	70	0	mg/m^2 (dry weight)	Gist & Crossley, 1975	http://www.jstor.org/stable/2424109	table 3		1973		arthropods
79	Danish oak forest	0		denmark	temperate deciduous forest	Temperate Broadleaf and Mixed Forests	Temperate Forests		7.22222	660	litter	soil/litter	Coleoptera	0	0	Coleoptera	Pterygota	Insecta	Hexapoda	Arthropoda	194	0	individuals/m^2	Gist & Crossley, 1975	http://www.jstor.org/stable/2424109	table 3		1973	approximate coordinates – region level from https://www.jstor.org/stable/pdf/3544689.pdf	arthropods	55°55'47.0"N 12°16'22.0"E
80	Danish oak forest	0		denmark	temperate deciduous forest	Temperate Broadleaf and Mixed Forests	Temperate Forests		7.22222	660	litter	soil/litter	Coleoptera	0	0	Coleoptera	Pterygota	Insecta	Hexapoda	Arthropoda	330	0	mg/m^2 (wet weight)	Gist & Crossley, 1975	http://www.jstor.org/stable/2424109	table 3		1973	approximate coordinates – region level from https://www.jstor.org/stable/pdf/3544689.pdf	arthropods	55°55'47.0"N 12°16'22.0"E
81	Danish beech forest	0		denmark	temperate deciduous forest	Temperate Broadleaf and Mixed Forests	Temperate Forests		7.22222	660	litter	soil/litter	Coleoptera	0	0	Coleoptera	Pterygota	Insecta	Hexapoda	Arthropoda	16	0	individuals/m^2	Gist & Crossley, 1975	http://www.jstor.org/stable/2424109	table 3		1973	approximate coordinates – region level from https://www.jstor.org/stable/pdf/3544689.pdf	arthropods	55°55'47.0"N 12°16'22.0"E
82	Danish beech forest	0		denmark	temperate deciduous forest	Temperate Broadleaf and Mixed Forests	Temperate Forests		7.22222	660	litter	soil/litter	Coleoptera	0	0	Coleoptera	Pterygota	Insecta	Hexapoda	Arthropoda	920	0	mg/m^2 (wet weight)	Gist & Crossley, 1975	http://www.jstor.org/stable/2424109	table 3		1973	approximate coordinates – region level from https://www.jstor.org/stable/pdf/3544689.pdf	arthropods	55°55'47.0"N 12°16'22.0"E
83	Danish spruce forest	0		denmark	temperate deciduous forest	Temperate Broadleaf and Mixed Forests	Temperate Forests		7.22222	660	litter	soil/litter	Coleoptera	0	0	Coleoptera	Pterygota	Insecta	Hexapoda	Arthropoda	180	0	individuals/m^2	Gist & Crossley, 1975	http://www.jstor.org/stable/2424109	table 3		1973	approximate coordinates – region level from https://www.jstor.org/stable/pdf/3544689.pdf	arthropods	55°55'47.0"N 12°16'22.0"E
84	Danish spruce forest	0		denmark	temperate deciduous forest	Temperate Broadleaf and Mixed Forests	Temperate Forests		7.22222	660	litter	soil/litter	Coleoptera	0	0	Coleoptera	Pterygota	Insecta	Hexapoda	Arthropoda	470	0	mg/m^2 (wet weight)	Gist & Crossley, 1975	http://www.jstor.org/stable/2424109	table 3		1973	approximate coordinates – region level from https://www.jstor.org/stable/pdf/3544689.pdf	arthropods	55°55'47.0"N 12°16'22.0"E
85	Japanese beech forest	0		japan	temperate deciduous forest	Temperate Broadleaf and Mixed Forests	Temperate Forests				litter	soil/litter	Coleoptera	0	0	Coleoptera	Pterygota	Insecta	Hexapoda	Arthropoda	17	0	individuals/m^2	Gist & Crossley, 1975	http://www.jstor.org/stable/2424109	table 3		1973	approximate coordinates – from https://link.springer.com/content/pdf/10.1007/BF02936269.pdf	arthropods	35°09'59.1"N 140°09'14.6"E
86	Japanese beech forest	0		japan	temperate deciduous forest	Temperate Broadleaf and Mixed Forests	Temperate Forests				litter	soil/litter	Coleoptera	0	0	Coleoptera	Pterygota	Insecta	Hexapoda	Arthropoda	600	0	mg/m^2 (wet weight)	Gist & Crossley, 1975	http://www.jstor.org/stable/2424109	table 3		1973	approximate coordinates – from https://link.springer.com/content/pdf/10.1007/BF02936269.pdf	arthropods	35°09'59.1"N 140°09'14.6"E
87	De Hooge veluwe	52°5' N, 5°48' E		The Netherlands	temperate deciduous forest	Temperate Broadleaf and Mixed Forests	Temperate Forests		10.5556	713	litter	soil/litter	Coleoptera	0	0	Coleoptera	Pterygota	Insecta	Hexapoda	Arthropoda	510.7	0	individuals/m^2	Gist & Crossley, 1975	http://www.jstor.org/stable/2424109	table 3		1973		arthropods
88	De Hooge veluwe	52°5' N, 5°48' E		The Netherlands	temperate deciduous forest	Temperate Broadleaf and Mixed Forests	Temperate Forests		10.5556	713	litter	soil/litter	Coleoptera	0	0	Coleoptera	Pterygota	Insecta	Hexapoda	Arthropoda	1500	0	mg/m^2 (wet weight)	Gist & Crossley, 1975	http://www.jstor.org/stable/2424109	table 3		1973		arthropods
89	Coweeta Hydrologic Laboratory	43° 56' 42'' N, 71° 43' 11'' W		North Carolina, USA	temperate deciduous forest	Temperate Broadleaf and Mixed Forests	Temperate Forests	726	0-21	1821	litter	soil/litter	Oribatida	0	0	Oribatida	Acari	Arachnida	Chelicerata	Arthropoda	22433	0	individuals/m^2	Gist & Crossley, 1975	http://www.jstor.org/stable/2424109	table 4		1973		arthropods
90	Coweeta Hydrologic Laboratory	43° 56' 42'' N, 71° 43' 11'' W		North Carolina, USA	temperate deciduous forest	Temperate Broadleaf and Mixed Forests	Temperate Forests	726	0-21	1821	litter	soil/litter	Oribatida	0	0	Oribatida	Acari	Arachnida	Chelicerata	Arthropoda	1490	0	mg/m^2 (wet weight)	Gist & Crossley, 1975	http://www.jstor.org/stable/2424109	table 4		1973		arthropods
91	Coweeta Hydrologic Laboratory	43° 56' 42'' N, 71° 43' 11'' W		North Carolina, USA	temperate deciduous forest	Temperate Broadleaf and Mixed Forests	Temperate Forests	726	0-21	1821	litter	soil/litter	Oribatida	0	0	Oribatida	Acari	Arachnida	Chelicerata	Arthropoda	650	0	mg/m^2 (dry weight)	Gist & Crossley, 1975	http://www.jstor.org/stable/2424109	table 4		1973		arthropods
92	Oak Ridge, Tennesse	35°59'18'' N, 84°17'11'' W		Tennesse, USA	temperate deciduous forest	Temperate Broadleaf and Mixed Forests	Temperate Forests				litter	soil/litter	Oribatida	0	0	Oribatida	Acari	Arachnida	Chelicerata	Arthropoda	17153	0	individuals/m^2	Gist & Crossley, 1975	http://www.jstor.org/stable/2424109	table 4		1973		arthropods
93	Oak Ridge, Tennesse	35°59'18'' N, 84°17'11'' W		Tennesse, USA	temperate deciduous forest	Temperate Broadleaf and Mixed Forests	Temperate Forests				litter	soil/litter	Oribatida	0	0	Oribatida	Acari	Arachnida	Chelicerata	Arthropoda	220	0	mg/m^2 (wet weight)	Gist & Crossley, 1975	http://www.jstor.org/stable/2424109	table 4		1973		arthropods
94	Japanese beech forest	0		japan	temperate deciduous forest	Temperate Broadleaf and Mixed Forests	Temperate Forests				litter	soil/litter	Oribatida	0	0	Oribatida	Acari	Arachnida	Chelicerata	Arthropoda	90000	0	individuals/m^2	Gist & Crossley, 1975	http://www.jstor.org/stable/2424109	table 4		1973	approximate coordinates – from https://link.springer.com/content/pdf/10.1007/BF02936269.pdf	arthropods	35°09'59.1"N 140°09'14.6"E
95	Japanese beech forest	0		japan	temperate deciduous forest	Temperate Broadleaf and Mixed Forests	Temperate Forests				litter	soil/litter	Oribatida	0	0	Oribatida	Acari	Arachnida	Chelicerata	Arthropoda	100	0	mg/m^2 (wet weight)	Gist & Crossley, 1975	http://www.jstor.org/stable/2424109	table 4		1973	approximate coordinates – from https://link.springer.com/content/pdf/10.1007/BF02936269.pdf	arthropods	35°09'59.1"N 140°09'14.6"E
96	De Hooge veluwe	52°5' N, 5°48' E		The Netherlands	temperate deciduous forest	Temperate Broadleaf and Mixed Forests	Temperate Forests		10.5556	713	litter	soil/litter	Oribatida	0	0	Oribatida	Acari	Arachnida	Chelicerata	Arthropoda	3049	0	individuals/m^2	Gist & Crossley, 1975	http://www.jstor.org/stable/2424109	table 4		1973		arthropods
97	De Hooge veluwe	52°5' N, 5°48' E		The Netherlands	temperate deciduous forest	Temperate Broadleaf and Mixed Forests	Temperate Forests		10.5556	713	litter	soil/litter	Oribatida	0	0	Oribatida	Acari	Arachnida	Chelicerata	Arthropoda	210	0	mg/m^2 (wet weight)	Gist & Crossley, 1975	http://www.jstor.org/stable/2424109	table 4		1973		arthropods
98	Danish oak forest	0		denmark	temperate deciduous forest	Temperate Broadleaf and Mixed Forests	Temperate Forests		7.22222	660	litter	soil/litter	Oribatida	0	0	Oribatida	Acari	Arachnida	Chelicerata	Arthropoda	967	0	individuals/m^2	Gist & Crossley, 1975	http://www.jstor.org/stable/2424109	table 4		1973	approximate coordinates – region level from https://www.jstor.org/stable/pdf/3544689.pdf	arthropods	55°55'47.0"N 12°16'22.0"E
99	Danish oak forest	0		denmark	temperate deciduous forest	Temperate Broadleaf and Mixed Forests	Temperate Forests		7.22222	660	litter	soil/litter	Oribatida	0	0	Oribatida	Acari	Arachnida	Chelicerata	Arthropoda	60	0	mg/m^2 (wet weight)	Gist & Crossley, 1975	http://www.jstor.org/stable/2424109	table 4		1973	approximate coordinates – region level from https://www.jstor.org/stable/pdf/3544689.pdf	arthropods	55°55'47.0"N 12°16'22.0"E
100	Coweeta Hydrologic Laboratory	43° 56' 42'' N, 71° 43' 11'' W		North Carolina, USA	temperate deciduous forest	Temperate Broadleaf and Mixed Forests	Temperate Forests	726	0-21	1821	litter	soil/litter	Collembola	0	0	0	Collembola	Entognatha	Hexapoda	Arthropoda	4492	0	individuals/m^2	Gist & Crossley, 1975	http://www.jstor.org/stable/2424109	table 4		1973		arthropods
101	Coweeta Hydrologic Laboratory	43° 56' 42'' N, 71° 43' 11'' W		North Carolina, USA	temperate deciduous forest	Temperate Broadleaf and Mixed Forests	Temperate Forests	726	0-21	1821	litter	soil/litter	Collembola	0	0	0	Collembola	Entognatha	Hexapoda	Arthropoda	970	0	mg/m^2 (wet weight)	Gist & Crossley, 1975	http://www.jstor.org/stable/2424109	table 4		1973		arthropods
102	Coweeta Hydrologic Laboratory	43° 56' 42'' N, 71° 43' 11'' W		North Carolina, USA	temperate deciduous forest	Temperate Broadleaf and Mixed Forests	Temperate Forests	726	0-21	1821	litter	soil/litter	Collembola	0	0	0	Collembola	Entognatha	Hexapoda	Arthropoda	170	0	mg/m^2 (dry weight)	Gist & Crossley, 1975	http://www.jstor.org/stable/2424109	table 4		1973		arthropods
103	Oak Ridge, Tennesse	35°59'18'' N, 84°17'11'' W		Tennesse, USA	temperate deciduous forest	Temperate Broadleaf and Mixed Forests	Temperate Forests				litter	soil/litter	Collembola	0	0	0	Collembola	Entognatha	Hexapoda	Arthropoda	19153	0	individuals/m^2	Gist & Crossley, 1975	http://www.jstor.org/stable/2424109	table 4		1973		arthropods
104	Oak Ridge, Tennesse	35°59'18'' N, 84°17'11'' W		Tennesse, USA	temperate deciduous forest	Temperate Broadleaf and Mixed Forests	Temperate Forests				litter	soil/litter	Collembola	0	0	0	Collembola	Entognatha	Hexapoda	Arthropoda	30	0	mg/m^2 (wet weight)	Gist & Crossley, 1975	http://www.jstor.org/stable/2424109	table 4		1973		arthropods
105	Japanese beech forest	0		japan	temperate deciduous forest	Temperate Broadleaf and Mixed Forests	Temperate Forests				litter	soil/litter	Collembola	0	0	0	Collembola	Entognatha	Hexapoda	Arthropoda	780000	0	individuals/m^2	Gist & Crossley, 1975	http://www.jstor.org/stable/2424109	table 4		1973	approximate coordinates – from https://link.springer.com/content/pdf/10.1007/BF02936269.pdf	arthropods	35°09'59.1"N 140°09'14.6"E
106	Japanese beech forest	0		japan	temperate deciduous forest	Temperate Broadleaf and Mixed Forests	Temperate Forests				litter	soil/litter	Collembola	0	0	0	Collembola	Entognatha	Hexapoda	Arthropoda	13000	0	mg/m^2 (wet weight)	Gist & Crossley, 1975	http://www.jstor.org/stable/2424109	table 4		1973	approximate coordinates – from https://link.springer.com/content/pdf/10.1007/BF02936269.pdf	arthropods	35°09'59.1"N 140°09'14.6"E
107	De Hooge veluwe	52°5' N, 5°48' E		The Netherlands	temperate deciduous forest	Temperate Broadleaf and Mixed Forests	Temperate Forests		10.5556	713	litter	soil/litter	Collembola	0	0	0	Collembola	Entognatha	Hexapoda	Arthropoda	1383	0	individuals/m^2	Gist & Crossley, 1975	http://www.jstor.org/stable/2424109	table 4		1973		arthropods
108	De Hooge veluwe	52°5' N, 5°48' E		The Netherlands	temperate deciduous forest	Temperate Broadleaf and Mixed Forests	Temperate Forests		10.5556	713	litter	soil/litter	Collembola	0	0	0	Collembola	Entognatha	Hexapoda	Arthropoda	80	0	mg/m^2 (wet weight)	Gist & Crossley, 1975	http://www.jstor.org/stable/2424109	table 4		1973		arthropods
109	Danish oak forest	0		denmark	temperate deciduous forest	Temperate Broadleaf and Mixed Forests	Temperate Forests		7.22222	660	litter	soil/litter	Collembola	0	0	0	Collembola	Entognatha	Hexapoda	Arthropoda	493	0	individuals/m^2	Gist & Crossley, 1975	http://www.jstor.org/stable/2424109	table 4		1973	approximate coordinates – region level from https://www.jstor.org/stable/pdf/3544689.pdf	arthropods	55°55'47.0"N 12°16'22.0"E
110	Danish oak forest	0		denmark	temperate deciduous forest	Temperate Broadleaf and Mixed Forests	Temperate Forests		7.22222	660	litter	soil/litter	Collembola	0	0	0	Collembola	Entognatha	Hexapoda	Arthropoda	140	0	mg/m^2 (wet weight)	Gist & Crossley, 1975	http://www.jstor.org/stable/2424109	table 4		1973	approximate coordinates – region level from https://www.jstor.org/stable/pdf/3544689.pdf	arthropods	55°55'47.0"N 12°16'22.0"E
111	Coweeta Hydrologic Laboratory	43° 56' 42'' N, 71° 43' 11'' W		North Carolina, USA	temperate deciduous forest	Temperate Broadleaf and Mixed Forests	Temperate Forests	726	0-21	1821	litter	soil/litter	Araneae	0	0	Araneae	0	Arachnida	Chelicerata	Arthropoda	202	0	individuals/m^2	Gist & Crossley, 1975	http://www.jstor.org/stable/2424109	table 4		1973		arthropods
112	Coweeta Hydrologic Laboratory	43° 56' 42'' N, 71° 43' 11'' W		North Carolina, USA	temperate deciduous forest	Temperate Broadleaf and Mixed Forests	Temperate Forests	726	0-21	1821	litter	soil/litter	Araneae	0	0	Araneae	0	Arachnida	Chelicerata	Arthropoda	1590	0	mg/m^2 (wet weight)	Gist & Crossley, 1975	http://www.jstor.org/stable/2424109	table 4		1973		arthropods
113	Coweeta Hydrologic Laboratory	43° 56' 42'' N, 71° 43' 11'' W		North Carolina, USA	temperate deciduous forest	Temperate Broadleaf and Mixed Forests	Temperate Forests	726	0-21	1821	litter	soil/litter	Araneae	0	0	Araneae	0	Arachnida	Chelicerata	Arthropoda	110	0	mg/m^2 (dry weight)	Gist & Crossley, 1975	http://www.jstor.org/stable/2424109	table 4		1973		arthropods
114	Oak Ridge, Tennesse	35°59'18'' N, 84°17'11'' W		Tennesse, USA	temperate deciduous forest	Temperate Broadleaf and Mixed Forests	Temperate Forests				litter	soil/litter	Araneae	0	0	Araneae	0	Arachnida	Chelicerata	Arthropoda	133	0	individuals/m^2	Gist & Crossley, 1975	http://www.jstor.org/stable/2424109	table 4		1973		arthropods
115	Oak Ridge, Tennesse	35°59'18'' N, 84°17'11'' W		Tennesse, USA	temperate deciduous forest	Temperate Broadleaf and Mixed Forests	Temperate Forests				litter	soil/litter	Araneae	0	0	Araneae	0	Arachnida	Chelicerata	Arthropoda	10	0	mg/m^2 (wet weight)	Gist & Crossley, 1975	http://www.jstor.org/stable/2424109	table 4		1973		arthropods
116	Japanese beech forest	0		japan	temperate deciduous forest	Temperate Broadleaf and Mixed Forests	Temperate Forests				litter	soil/litter	Araneae	0	0	Araneae	0	Arachnida	Chelicerata	Arthropoda	90	0	individuals/m^2	Gist & Crossley, 1975	http://www.jstor.org/stable/2424109	table 4		1973	approximate coordinates – from https://link.springer.com/content/pdf/10.1007/BF02936269.pdf	arthropods	35°09'59.1"N 140°09'14.6"E
117	Japanese beech forest	0		japan	temperate deciduous forest	Temperate Broadleaf and Mixed Forests	Temperate Forests				litter	soil/litter	Araneae	0	0	Araneae	0	Arachnida	Chelicerata	Arthropoda	370	0	mg/m^2 (wet weight)	Gist & Crossley, 1975	http://www.jstor.org/stable/2424109	table 4		1973	approximate coordinates – from https://link.springer.com/content/pdf/10.1007/BF02936269.pdf	arthropods	35°09'59.1"N 140°09'14.6"E
118	Coweeta Hydrologic Laboratory	43° 56' 42'' N, 71° 43' 11'' W		North Carolina, USA	temperate deciduous forest	Temperate Broadleaf and Mixed Forests	Temperate Forests	726	0-21	1821	litter	soil/litter	Mesostigmata	0	0	Mesostigmata	Acari	Arachnida	Chelicerata	Arthropoda	3437	0	individuals/m^2	Gist & Crossley, 1975	http://www.jstor.org/stable/2424109	table 4		1973		arthropods
119	Coweeta Hydrologic Laboratory	43° 56' 42'' N, 71° 43' 11'' W		North Carolina, USA	temperate deciduous forest	Temperate Broadleaf and Mixed Forests	Temperate Forests	726	0-21	1821	litter	soil/litter	Mesostigmata	0	0	Mesostigmata	Acari	Arachnida	Chelicerata	Arthropoda	540	0	mg/m^2 (wet weight)	Gist & Crossley, 1975	http://www.jstor.org/stable/2424109	table 4		1973		arthropods
120	Coweeta Hydrologic Laboratory	43° 56' 42'' N, 71° 43' 11'' W		North Carolina, USA	temperate deciduous forest	Temperate Broadleaf and Mixed Forests	Temperate Forests	726	0-21	1821	litter	soil/litter	Mesostigmata	0	0	Mesostigmata	Acari	Arachnida	Chelicerata	Arthropoda	70	0	mg/m^2 (dry weight)	Gist & Crossley, 1975	http://www.jstor.org/stable/2424109	table 4		1973		arthropods
121	Oak Ridge, Tennesse	35°59'18'' N, 84°17'11'' W		Tennesse, USA	temperate deciduous forest	Temperate Broadleaf and Mixed Forests	Temperate Forests				litter	soil/litter	Mesostigmata	0	0	Mesostigmata	Acari	Arachnida	Chelicerata	Arthropoda	4177	0	individuals/m^2	Gist & Crossley, 1975	http://www.jstor.org/stable/2424109	table 4		1973		arthropods
122	Oak Ridge, Tennesse	35°59'18'' N, 84°17'11'' W		Tennesse, USA	temperate deciduous forest	Temperate Broadleaf and Mixed Forests	Temperate Forests				litter	soil/litter	Mesostigmata	0	0	Mesostigmata	Acari	Arachnida	Chelicerata	Arthropoda	20	0	mg/m^2 (wet weight)	Gist & Crossley, 1975	http://www.jstor.org/stable/2424109	table 4		1973		arthropods
123	harviala-MT	61° 00' N, 24° 40' E		Finland	taiga	Boreal Forests/Taiga	Boreal Forests/Taiga	150	3.9	503	soil+litter	soil/litter	Protura	0	0	Protura	0	Entognatha	Hexapoda	Arthropoda	3900	0	individuals/m^2	Huhta & Koskenniemi, 1975	http://www.jstor.org/stable/23731754	table 4		1972		Arthropods
124	Lammi commune-OMT	61° 00' N, 25° 00' E		Finland	taiga	Boreal Forests/Taiga	Boreal Forests/Taiga	150	4.2	490	soil+litter	soil/litter	Protura	0	0	Protura	0	Entognatha	Hexapoda	Arthropoda	1500	0	individuals/m^2	Huhta & Koskenniemi, 1975	http://www.jstor.org/stable/23731754	table 4		1972		Arthropods
126	Lammi commune-OMT	61° 00' N, 25° 00' E		Finland	taiga	Boreal Forests/Taiga	Boreal Forests/Taiga	150	4.2	490	soil+litter	soil/litter	Collembola	0	0	0	Collembola	Entognatha	Hexapoda	Arthropoda	12800	0	individuals/m^2	Huhta & Koskenniemi, 1975	http://www.jstor.org/stable/23731754	table 4		1972	HR/IR: Different methods to extract numbers from a sample	Arthropods
127	oulanka-HMT	66° 20' N, 29° 20' E		Finland	taiga	Boreal Forests/Taiga	Boreal Forests/Taiga	260		518	soil+litter	soil/litter	Collembola	0	0	0	Collembola	Entognatha	Hexapoda	Arthropoda	25400	0	individuals/m^2	Huhta & Koskenniemi, 1975	http://www.jstor.org/stable/23731754	table 4		1972	HR/IR: Different methods to extract numbers from a sample	Arthropods
128	harviala-MT	61° 00' N, 24° 40' E		Finland	taiga	Boreal Forests/Taiga	Boreal Forests/Taiga	150	3.9	503	soil+litter	soil/litter	Collembola	0	0	0	Collembola	Entognatha	Hexapoda	Arthropoda	46400	0	individuals/m^2	Huhta & Koskenniemi, 1975	http://www.jstor.org/stable/23731754	table 4		1972	HR/IR: Different methods to extract numbers from a sample	Arthropods
129	harviala-MT	61° 00' N, 24° 40' E		Finland	taiga	Boreal Forests/Taiga	Boreal Forests/Taiga	150	3.9	503	soil+litter	soil/litter	Oribatida	0	0	Oribatida	Acari	Arachnida	Chelicerata	Arthropoda	212200	0	individuals/m^2	Huhta & Koskenniemi, 1975	http://www.jstor.org/stable/23731754	table 4		1972		Arthropods
130	Lammi commune-OMT	61° 00' N, 25° 00' E		Finland	taiga	Boreal Forests/Taiga	Boreal Forests/Taiga	150	4.2	490	soil+litter	soil/litter	Oribatida	0	0	Oribatida	Acari	Arachnida	Chelicerata	Arthropoda	225600	0	individuals/m^2	Huhta & Koskenniemi, 1975	http://www.jstor.org/stable/23731754	table 4		1972		Arthropods
131	oulanka-HMT	66° 20' N, 29° 20' E		Finland	taiga	Boreal Forests/Taiga	Boreal Forests/Taiga	260		518	soil+litter	soil/litter	Oribatida	0	0	Oribatida	Acari	Arachnida	Chelicerata	Arthropoda	101500	0	individuals/m^2	Huhta & Koskenniemi, 1975	http://www.jstor.org/stable/23731754	table 4		1972		Arthropods
132	harviala-MT	61° 00' N, 24° 40' E		Finland	taiga	Boreal Forests/Taiga	Boreal Forests/Taiga	150	3.9	503	soil+litter	soil/litter	Prostigmata	0	0	Trombidiformes	Acari	Arachnida	Chelicerata	Arthropoda	91800	0	individuals/m^2	Huhta & Koskenniemi, 1975	http://www.jstor.org/stable/23731754	table 4		1972		Arthropods
133	Lammi commune-OMT	61° 00' N, 25° 00' E		Finland	taiga	Boreal Forests/Taiga	Boreal Forests/Taiga	150	4.2	490	soil+litter	soil/litter	Prostigmata + Mesostigmata	0	0	0	Acari	Arachnida	Chelicerata	Arthropoda	47300	0	individuals/m^2	Huhta & Koskenniemi, 1975	http://www.jstor.org/stable/23731754	table 4		1972		Arthropods
134	oulanka-HMT	66° 20' N, 29° 20' E		Finland	taiga	Boreal Forests/Taiga	Boreal Forests/Taiga	260		518	soil+litter	soil/litter	Prostigmata	0	0	Trombidiformes	Acari	Arachnida	Chelicerata	Arthropoda	61200	0	individuals/m^2	Huhta & Koskenniemi, 1975	http://www.jstor.org/stable/23731754	table 4		1972		Arthropods
136	oulanka-HMT	66° 20' N, 29° 20' E		Finland	taiga	Boreal Forests/Taiga	Boreal Forests/Taiga	260		518	soil+litter	soil/litter	Mesostigmata	0	0	Mesostigmata	Acari	Arachnida	Chelicerata	Arthropoda	8300	0	individuals/m^2	Huhta & Koskenniemi, 1975	http://www.jstor.org/stable/23731754	table 4		1972		Arthropods
137	harviala-MT	61° 00' N, 24° 40' E		Finland	taiga	Boreal Forests/Taiga	Boreal Forests/Taiga	150	3.9	503	soil+litter	soil/litter	Mesostigmata	0	0	Mesostigmata	Acari	Arachnida	Chelicerata	Arthropoda	14000	0	individuals/m^2	Huhta & Koskenniemi, 1975	http://www.jstor.org/stable/23731754	table 4		1972		Arthropods
138	harviala-MT	61° 00' N, 24° 40' E		Finland	taiga	Boreal Forests/Taiga	Boreal Forests/Taiga	150	3.9	503	soil+litter	soil/litter	Astigmata	0	0	Sarcoptiformes	Acari	Arachnida	Chelicerata	Arthropoda	3900	0	individuals/m^2	Huhta & Koskenniemi, 1975	http://www.jstor.org/stable/23731754	table 4		1972		Arthropods
139	oulanka-HMT	66° 20' N, 29° 20' E		Finland	taiga	Boreal Forests/Taiga	Boreal Forests/Taiga	260		518	soil+litter	soil/litter	Astigmata	0	0	Sarcoptiformes	Acari	Arachnida	Chelicerata	Arthropoda	3600	0	individuals/m^2	Huhta & Koskenniemi, 1975	http://www.jstor.org/stable/23731754	table 4		1972		Arthropods
140	harviala-MT	61° 00' N, 24° 40' E		Finland	taiga	Boreal Forests/Taiga	Boreal Forests/Taiga	150	3.9	503	soil+litter	soil/litter	Chilopoda	0	0	0	0	Chilopoda	Myriapoda	Arthropoda	79	0	individuals/m^2	Huhta & Koskenniemi, 1975	http://www.jstor.org/stable/23731754	table 4		1972		Arthropods
141	Lammi commune-OMT	61° 00' N, 25° 00' E		Finland	taiga	Boreal Forests/Taiga	Boreal Forests/Taiga	150	4.2	490	soil+litter	soil/litter	Chilopoda	0	0	0	0	Chilopoda	Myriapoda	Arthropoda	40	0	individuals/m^2	Huhta & Koskenniemi, 1975	http://www.jstor.org/stable/23731754	table 4		1972		Arthropods
142	oulanka-HMT	66° 20' N, 29° 20' E		Finland	taiga	Boreal Forests/Taiga	Boreal Forests/Taiga	260		518	soil+litter	soil/litter	Chilopoda	0	0	0	0	Chilopoda	Myriapoda	Arthropoda	13.2	0	individuals/m^2	Huhta & Koskenniemi, 1975	http://www.jstor.org/stable/23731754	table 4		1972		Arthropods
143	harviala-MT	61° 00' N, 24° 40' E		Finland	taiga	Boreal Forests/Taiga	Boreal Forests/Taiga	150	3.9	503	soil+litter	soil/litter	Araneae	0	0	Araneae	0	Arachnida	Chelicerata	Arthropoda	431	0	individuals/m^2	Huhta & Koskenniemi, 1975	http://www.jstor.org/stable/23731754	table 4		1972		Arthropods
144	Lammi commune-OMT	61° 00' N, 25° 00' E		Finland	taiga	Boreal Forests/Taiga	Boreal Forests/Taiga	150	4.2	490	soil+litter	soil/litter	Araneae	0	0	Araneae	0	Arachnida	Chelicerata	Arthropoda	309	0	individuals/m^2	Huhta & Koskenniemi, 1975	http://www.jstor.org/stable/23731754	table 4		1972		Arthropods
145	oulanka-HMT	66° 20' N, 29° 20' E		Finland	taiga	Boreal Forests/Taiga	Boreal Forests/Taiga	260		518	soil+litter	soil/litter	Araneae	0	0	Araneae	0	Arachnida	Chelicerata	Arthropoda	361	0	individuals/m^2	Huhta & Koskenniemi, 1975	http://www.jstor.org/stable/23731754	table 4		1972		Arthropods
146	harviala-MT	61° 00' N, 24° 40' E		Finland	taiga	Boreal Forests/Taiga	Boreal Forests/Taiga	150	3.9	503	soil+litter	soil/litter	Coleoptera	0	0	Coleoptera	Pterygota	Insecta	Hexapoda	Arthropoda	125	0	individuals/m^2	Huhta & Koskenniemi, 1975	http://www.jstor.org/stable/23731754	table 4		1972		Arthropods
147	Lammi commune-OMT	61° 00' N, 25° 00' E		Finland	taiga	Boreal Forests/Taiga	Boreal Forests/Taiga	150	4.2	490	soil+litter	soil/litter	Coleoptera	0	0	Coleoptera	Pterygota	Insecta	Hexapoda	Arthropoda	125	0	individuals/m^2	Huhta & Koskenniemi, 1975	http://www.jstor.org/stable/23731754	table 4		1972		Arthropods
148	oulanka-HMT	66° 20' N, 29° 20' E		Finland	taiga	Boreal Forests/Taiga	Boreal Forests/Taiga	260		518	soil+litter	soil/litter	Coleoptera	0	0	Coleoptera	Pterygota	Insecta	Hexapoda	Arthropoda	39	0	individuals/m^2	Huhta & Koskenniemi, 1975	http://www.jstor.org/stable/23731754	table 4		1972		Arthropods
149	harviala-MT	61° 00' N, 24° 40' E		Finland	taiga	Boreal Forests/Taiga	Boreal Forests/Taiga	150	3.9	503	soil+litter	soil/litter	Coleoptera Larvae	0	0	Coleoptera	Pterygota	Insecta	Hexapoda	Arthropoda	753	0	individuals/m^2	Huhta & Koskenniemi, 1975	http://www.jstor.org/stable/23731754	table 4		1972		Arthropods
150	Lammi commune-OMT	61° 00' N, 25° 00' E		Finland	taiga	Boreal Forests/Taiga	Boreal Forests/Taiga	150	4.2	490	soil+litter	soil/litter	Coleoptera Larvae	0	0	Coleoptera	Pterygota	Insecta	Hexapoda	Arthropoda	592	0	individuals/m^2	Huhta & Koskenniemi, 1975	http://www.jstor.org/stable/23731754	table 4		1972		Arthropods
151	oulanka-HMT	66° 20' N, 29° 20' E		Finland	taiga	Boreal Forests/Taiga	Boreal Forests/Taiga	260		518	soil+litter	soil/litter	Coleoptera Larvae	0	0	Coleoptera	Pterygota	Insecta	Hexapoda	Arthropoda	155	0	individuals/m^2	Huhta & Koskenniemi, 1975	http://www.jstor.org/stable/23731754	table 4		1972		Arthropods
152	harviala-MT	61° 00' N, 24° 40' E		Finland	taiga	Boreal Forests/Taiga	Boreal Forests/Taiga	150	3.9	503	soil+litter	soil/litter	Diptera Larvae	0	0	Diptera	Pterygota	Insecta	Hexapoda	Arthropoda	548	0	individuals/m^2	Huhta & Koskenniemi, 1975	http://www.jstor.org/stable/23731754	table 4		1972		Arthropods
153	Lammi commune-OMT	61° 00' N, 25° 00' E		Finland	taiga	Boreal Forests/Taiga	Boreal Forests/Taiga	150	4.2	490	soil+litter	soil/litter	Diptera Larvae	0	0	Diptera	Pterygota	Insecta	Hexapoda	Arthropoda	357	0	individuals/m^2	Huhta & Koskenniemi, 1975	http://www.jstor.org/stable/23731754	table 4		1972		Arthropods
154	oulanka-HMT	66° 20' N, 29° 20' E		Finland	taiga	Boreal Forests/Taiga	Boreal Forests/Taiga	260		518	soil+litter	soil/litter	Diptera Larvae	0	0	Diptera	Pterygota	Insecta	Hexapoda	Arthropoda	175	0	individuals/m^2	Huhta & Koskenniemi, 1975	http://www.jstor.org/stable/23731754	table 4		1972		Arthropods
155	harviala-MT	61° 00' N, 24° 40' E		Finland	taiga	Boreal Forests/Taiga	Boreal Forests/Taiga	150	3.9	503	soil+litter	soil/litter	Thysanoptera	0	0	Thysanoptera	Pterygota	Insecta	Hexapoda	Arthropoda	883	0	individuals/m^2	Huhta & Koskenniemi, 1975	http://www.jstor.org/stable/23731754	table 4		1972		Arthropods
156	Lammi commune-OMT	61° 00' N, 25° 00' E		Finland	taiga	Boreal Forests/Taiga	Boreal Forests/Taiga	150	4.2	490	soil+litter	soil/litter	Thysanoptera	0	0	Thysanoptera	Pterygota	Insecta	Hexapoda	Arthropoda	1800	0	individuals/m^2	Huhta & Koskenniemi, 1975	http://www.jstor.org/stable/23731754	table 4		1972		Arthropods
157	harviala-MT	61° 00' N, 24° 40' E		Finland	taiga	Boreal Forests/Taiga	Boreal Forests/Taiga	150	3.9	503	soil+litter	soil/litter	Coccina, Aphidina	0	0	Hemiptera	Pterygota	Insecta	Hexapoda	Arthropoda	2333	0	individuals/m^2	Huhta & Koskenniemi, 1975	http://www.jstor.org/stable/23731754	table 4		1972		Arthropods
158	Lammi commune-OMT	61° 00' N, 25° 00' E		Finland	taiga	Boreal Forests/Taiga	Boreal Forests/Taiga	150	4.2	490	soil+litter	soil/litter	Coccina, Aphidina	0	0	Hemiptera	Pterygota	Insecta	Hexapoda	Arthropoda	823	0	individuals/m^2	Huhta & Koskenniemi, 1975	http://www.jstor.org/stable/23731754	table 4		1972		Arthropods
159	harviala-MT	61° 00' N, 24° 40' E		Finland	taiga	Boreal Forests/Taiga	Boreal Forests/Taiga	150	3.9	503	soil+litter	soil/litter	Auchenorrhyncha	0	0	Hemiptera	Pterygota	Insecta	Hexapoda	Arthropoda	2.5	0	individuals/m^2	Huhta & Koskenniemi, 1975	http://www.jstor.org/stable/23731754	table 4		1972		Arthropods
160	oulanka-HMT	66° 20' N, 29° 20' E		Finland	taiga	Boreal Forests/Taiga	Boreal Forests/Taiga	260		518	soil+litter	soil/litter	Auchenorrhyncha	0	0	Hemiptera	Pterygota	Insecta	Hexapoda	Arthropoda	3.4	0	individuals/m^2	Huhta & Koskenniemi, 1975	http://www.jstor.org/stable/23731754	table 4		1972		Arthropods
161	harviala-MT	61° 00' N, 24° 40' E		Finland	taiga	Boreal Forests/Taiga	Boreal Forests/Taiga	150	3.9	503	soil+litter	soil/litter	Heteroptera	0	0	Hemiptera	Pterygota	Insecta	Hexapoda	Arthropoda	31	0	individuals/m^2	Huhta & Koskenniemi, 1975	http://www.jstor.org/stable/23731754	table 4		1972		Arthropods
162	oulanka-HMT	66° 20' N, 29° 20' E		Finland	taiga	Boreal Forests/Taiga	Boreal Forests/Taiga	260		518	soil+litter	soil/litter	Heteroptera	0	0	Hemiptera	Pterygota	Insecta	Hexapoda	Arthropoda	32.8	0	individuals/m^2	Huhta & Koskenniemi, 1975	http://www.jstor.org/stable/23731754	table 4		1972		Arthropods
163	harviala-MT	61° 00' N, 24° 40' E		Finland	taiga	Boreal Forests/Taiga	Boreal Forests/Taiga	150	3.9	503	soil+litter	soil/litter	Terebrantia	0	0	Thysanoptera	Pterygota	Insecta	Hexapoda	Arthropoda	20	0	individuals/m^2	Huhta & Koskenniemi, 1975	http://www.jstor.org/stable/23731754	table 4		1972		Arthropods
164	oulanka-HMT	66° 20' N, 29° 20' E		Finland	taiga	Boreal Forests/Taiga	Boreal Forests/Taiga	260		518	soil+litter	soil/litter	Terebrantia	0	0	Thysanoptera	Pterygota	Insecta	Hexapoda	Arthropoda	10	0	individuals/m^2	Huhta & Koskenniemi, 1975	http://www.jstor.org/stable/23731754	table 4		1972		Arthropods
165	temperate forest (ScIerophyll forest (S. Australia))	0		Australia	temperate forest	Temperate Broadleaf and Mixed Forests	Temperate Forests				soil	soil/litter	Isoptera	0	Isoptera	Blattodea	Pterygota	Insecta	Hexapoda	Arthropoda	3000	0	mg/m^2 (wet weight)	sanderson (1996)	https://doi.org/10.1029/96GB01893	table 3		1971	Review, region level coordinate	Isoptera	36°31'40.32"S, 146°30'19.47"E
167	harviala-MT	61° 00' N, 24° 40' E		Finland	taiga	Boreal Forests/Taiga	Boreal Forests/Taiga	150	3.9	503	soil+litter	soil/litter	Protura	0	0	Protura	0	Entognatha	Hexapoda	Arthropoda	93	0	mg/m^2 (wet weight)	Huhta & Koskenniemi, 1975	http://www.jstor.org/stable/23731754	table 5		1972		Arthropods
169	Lammi commune-OMT	61° 00' N, 25° 00' E		Finland	taiga	Boreal Forests/Taiga	Boreal Forests/Taiga	150	4.2	490	soil+litter	soil/litter	Collembola	0	0	0	Collembola	Entognatha	Hexapoda	Arthropoda	317	0	mg/m^2 (wet weight)	Huhta & Koskenniemi, 1975	http://www.jstor.org/stable/23731754	table 5		1972	HR/IR: Different methods to extract numbers from a sample	Arthropods
170	oulanka-HMT	66° 20' N, 29° 20' E		Finland	taiga	Boreal Forests/Taiga	Boreal Forests/Taiga	260		518	soil+litter	soil/litter	Collembola	0	0	0	Collembola	Entognatha	Hexapoda	Arthropoda	105	0	mg/m^2 (wet weight)	Huhta & Koskenniemi, 1975	http://www.jstor.org/stable/23731754	table 5		1972	HR/IR: Different methods to extract numbers from a sample	Arthropods
171	harviala-MT	61° 00' N, 24° 40' E		Finland	taiga	Boreal Forests/Taiga	Boreal Forests/Taiga	150	3.9	503	soil+litter	soil/litter	Collembola	0	0	0	Collembola	Entognatha	Hexapoda	Arthropoda	297	0	mg/m^2 (wet weight)	Huhta & Koskenniemi, 1975	http://www.jstor.org/stable/23731754	table 5		1972	HR/IR: Different methods to extract numbers from a sample	Arthropods
172	harviala-MT	61° 00' N, 24° 40' E		Finland	taiga	Boreal Forests/Taiga	Boreal Forests/Taiga	150	3.9	503	soil+litter	soil/litter	Oribatida	0	0	Oribatida	Acari	Arachnida	Chelicerata	Arthropoda	1667	0	mg/m^2 (wet weight)	Huhta & Koskenniemi, 1975	http://www.jstor.org/stable/23731754	table 5		1972		Arthropods
173	Lammi commune-OMT	61° 00' N, 25° 00' E		Finland	taiga	Boreal Forests/Taiga	Boreal Forests/Taiga	150	4.2	490	soil+litter	soil/litter	Oribatida	0	0	Oribatida	Acari	Arachnida	Chelicerata	Arthropoda	1875	0	mg/m^2 (wet weight)	Huhta & Koskenniemi, 1975	http://www.jstor.org/stable/23731754	table 5		1972		Arthropods
174	oulanka-HMT	66° 20' N, 29° 20' E		Finland	taiga	Boreal Forests/Taiga	Boreal Forests/Taiga	260		518	soil+litter	soil/litter	Oribatida	0	0	Oribatida	Acari	Arachnida	Chelicerata	Arthropoda	1066	0	mg/m^2 (wet weight)	Huhta & Koskenniemi, 1975	http://www.jstor.org/stable/23731754	table 5		1972		Arthropods
175	harviala-MT	61° 00' N, 24° 40' E		Finland	taiga	Boreal Forests/Taiga	Boreal Forests/Taiga	150	3.9	503	soil+litter	soil/litter	Prostigmata	0	0	Trombidiformes	Acari	Arachnida	Chelicerata	Arthropoda	72	0	mg/m^2 (wet weight)	Huhta & Koskenniemi, 1975	http://www.jstor.org/stable/23731754	table 5		1972		Arthropods
176	Lammi commune-OMT	61° 00' N, 25° 00' E		Finland	taiga	Boreal Forests/Taiga	Boreal Forests/Taiga	150	4.2	490	soil+litter	soil/litter	Prostigmata	0	0	Trombidiformes	Acari	Arachnida	Chelicerata	Arthropoda	227	0	mg/m^2 (wet weight)	Huhta & Koskenniemi, 1975	http://www.jstor.org/stable/23731754	table 5		1972		Arthropods
177	oulanka-HMT	66° 20' N, 29° 20' E		Finland	taiga	Boreal Forests/Taiga	Boreal Forests/Taiga	260		518	soil+litter	soil/litter	Prostigmata	0	0	Trombidiformes	Acari	Arachnida	Chelicerata	Arthropoda	52	0	mg/m^2 (wet weight)	Huhta & Koskenniemi, 1975	http://www.jstor.org/stable/23731754	table 5		1972		Arthropods
179	Lammi commune-OMT	61° 00' N, 25° 00' E		Finland	taiga	Boreal Forests/Taiga	Boreal Forests/Taiga	150	4.2	490	soil+litter	soil/litter	Mesostigmata	0	0	Mesostigmata	Acari	Arachnida	Chelicerata	Arthropoda	227	0	mg/m^2 (wet weight)	Huhta & Koskenniemi, 1975	http://www.jstor.org/stable/23731754	table 5		1972		Arthropods
180	oulanka-HMT	66° 20' N, 29° 20' E		Finland	taiga	Boreal Forests/Taiga	Boreal Forests/Taiga	260		518	soil+litter	soil/litter	Mesostigmata	0	0	Mesostigmata	Acari	Arachnida	Chelicerata	Arthropoda	98	0	mg/m^2 (wet weight)	Huhta & Koskenniemi, 1975	http://www.jstor.org/stable/23731754	table 5		1972		Arthropods
181	harviala-MT	61° 00' N, 24° 40' E		Finland	taiga	Boreal Forests/Taiga	Boreal Forests/Taiga	150	3.9	503	soil+litter	soil/litter	Mesostigmata	0	0	Mesostigmata	Acari	Arachnida	Chelicerata	Arthropoda	221	0	mg/m^2 (wet weight)	Huhta & Koskenniemi, 1975	http://www.jstor.org/stable/23731754	table 5		1972		Arthropods
182	harviala-MT	61° 00' N, 24° 40' E		Finland	taiga	Boreal Forests/Taiga	Boreal Forests/Taiga	150	3.9	503	soil+litter	soil/litter	Astigmata	0	0	Sarcoptiformes	Acari	Arachnida	Chelicerata	Arthropoda	8	0	mg/m^2 (wet weight)	Huhta & Koskenniemi, 1975	http://www.jstor.org/stable/23731754	table 5		1972		Arthropods
183	oulanka-HMT	66° 20' N, 29° 20' E		Finland	taiga	Boreal Forests/Taiga	Boreal Forests/Taiga	260		518	soil+litter	soil/litter	Astigmata	0	0	Sarcoptiformes	Acari	Arachnida	Chelicerata	Arthropoda	7	0	mg/m^2 (wet weight)	Huhta & Koskenniemi, 1975	http://www.jstor.org/stable/23731754	table 5		1972		Arthropods
184	harviala-MT	61° 00' N, 24° 40' E		Finland	taiga	Boreal Forests/Taiga	Boreal Forests/Taiga	150	3.9	503	soil+litter	soil/litter	Chilopoda	0	0	0	0	Chilopoda	Myriapoda	Arthropoda	252	0	mg/m^2 (wet weight)	Huhta & Koskenniemi, 1975	http://www.jstor.org/stable/23731754	table 5		1972		Arthropods
185	Lammi commune-OMT	61° 00' N, 25° 00' E		Finland	taiga	Boreal Forests/Taiga	Boreal Forests/Taiga	150	4.2	490	soil+litter	soil/litter	Chilopoda	0	0	0	0	Chilopoda	Myriapoda	Arthropoda	97	0	mg/m^2 (wet weight)	Huhta & Koskenniemi, 1975	http://www.jstor.org/stable/23731754	table 5		1972		Arthropods
186	oulanka-HMT	66° 20' N, 29° 20' E		Finland	taiga	Boreal Forests/Taiga	Boreal Forests/Taiga	260		518	soil+litter	soil/litter	Chilopoda	0	0	0	0	Chilopoda	Myriapoda	Arthropoda	39	0	mg/m^2 (wet weight)	Huhta & Koskenniemi, 1975	http://www.jstor.org/stable/23731754	table 5		1972		Arthropods
187	harviala-MT	61° 00' N, 24° 40' E		Finland	taiga	Boreal Forests/Taiga	Boreal Forests/Taiga	150	3.9	503	soil+litter	soil/litter	Araneae	0	0	Araneae	0	Arachnida	Chelicerata	Arthropoda	240	0	mg/m^2 (wet weight)	Huhta & Koskenniemi, 1975	http://www.jstor.org/stable/23731754	table 5		1972		Arthropods
188	Lammi commune-OMT	61° 00' N, 25° 00' E		Finland	taiga	Boreal Forests/Taiga	Boreal Forests/Taiga	150	4.2	490	soil+litter	soil/litter	Araneae	0	0	Araneae	0	Arachnida	Chelicerata	Arthropoda	196	0	mg/m^2 (wet weight)	Huhta & Koskenniemi, 1975	http://www.jstor.org/stable/23731754	table 5		1972		Arthropods
189	oulanka-HMT	66° 20' N, 29° 20' E		Finland	taiga	Boreal Forests/Taiga	Boreal Forests/Taiga	260		518	soil+litter	soil/litter	Araneae	0	0	Araneae	0	Arachnida	Chelicerata	Arthropoda	132	0	mg/m^2 (wet weight)	Huhta & Koskenniemi, 1975	http://www.jstor.org/stable/23731754	table 5		1972		Arthropods
190	harviala-MT	61° 00' N, 24° 40' E		Finland	taiga	Boreal Forests/Taiga	Boreal Forests/Taiga	150	3.9	503	soil+litter	soil/litter	Coleoptera	0	0	Coleoptera	Pterygota	Insecta	Hexapoda	Arthropoda	441	0	mg/m^2 (wet weight)	Huhta & Koskenniemi, 1975	http://www.jstor.org/stable/23731754	table 5		1972		Arthropods
191	Lammi commune-OMT	61° 00' N, 25° 00' E		Finland	taiga	Boreal Forests/Taiga	Boreal Forests/Taiga	150	4.2	490	soil+litter	soil/litter	Coleoptera	0	0	Coleoptera	Pterygota	Insecta	Hexapoda	Arthropoda	660	0	mg/m^2 (wet weight)	Huhta & Koskenniemi, 1975	http://www.jstor.org/stable/23731754	table 5		1972		Arthropods
192	oulanka-HMT	66° 20' N, 29° 20' E		Finland	taiga	Boreal Forests/Taiga	Boreal Forests/Taiga	260		518	soil+litter	soil/litter	Coleoptera	0	0	Coleoptera	Pterygota	Insecta	Hexapoda	Arthropoda	83	0	mg/m^2 (wet weight)	Huhta & Koskenniemi, 1975	http://www.jstor.org/stable/23731754	table 5		1972		Arthropods
193	harviala-MT	61° 00' N, 24° 40' E		Finland	taiga	Boreal Forests/Taiga	Boreal Forests/Taiga	150	3.9	503	soil+litter	soil/litter	Coleoptera Larvae	0	0	Coleoptera	Pterygota	Insecta	Hexapoda	Arthropoda	500	0	mg/m^2 (wet weight)	Huhta & Koskenniemi, 1975	http://www.jstor.org/stable/23731754	table 5		1972		Arthropods
194	Lammi commune-OMT	61° 00' N, 25° 00' E		Finland	taiga	Boreal Forests/Taiga	Boreal Forests/Taiga	150	4.2	490	soil+litter	soil/litter	Coleoptera Larvae	0	0	Coleoptera	Pterygota	Insecta	Hexapoda	Arthropoda	329	0	mg/m^2 (wet weight)	Huhta & Koskenniemi, 1975	http://www.jstor.org/stable/23731754	table 5		1972		Arthropods
195	oulanka-HMT	66° 20' N, 29° 20' E		Finland	taiga	Boreal Forests/Taiga	Boreal Forests/Taiga	260		518	soil+litter	soil/litter	Coleoptera Larvae	0	0	Coleoptera	Pterygota	Insecta	Hexapoda	Arthropoda	295	0	mg/m^2 (wet weight)	Huhta & Koskenniemi, 1975	http://www.jstor.org/stable/23731754	table 5		1972		Arthropods
196	harviala-MT	61° 00' N, 24° 40' E		Finland	taiga	Boreal Forests/Taiga	Boreal Forests/Taiga	150	3.9	503	soil+litter	soil/litter	Diptera Larvae	0	0	Diptera	Pterygota	Insecta	Hexapoda	Arthropoda	1043	0	mg/m^2 (wet weight)	Huhta & Koskenniemi, 1975	http://www.jstor.org/stable/23731754	table 5		1972		Arthropods
197	Lammi commune-OMT	61° 00' N, 25° 00' E		Finland	taiga	Boreal Forests/Taiga	Boreal Forests/Taiga	150	4.2	490	soil+litter	soil/litter	Diptera Larvae	0	0	Diptera	Pterygota	Insecta	Hexapoda	Arthropoda	249	0	mg/m^2 (wet weight)	Huhta & Koskenniemi, 1975	http://www.jstor.org/stable/23731754	table 5		1972		Arthropods
198	oulanka-HMT	66° 20' N, 29° 20' E		Finland	taiga	Boreal Forests/Taiga	Boreal Forests/Taiga	260		518	soil+litter	soil/litter	Diptera Larvae	0	0	Diptera	Pterygota	Insecta	Hexapoda	Arthropoda	64	0	mg/m^2 (wet weight)	Huhta & Koskenniemi, 1975	http://www.jstor.org/stable/23731754	table 5		1972		Arthropods
199	Lammi commune-OMT	61° 00' N, 25° 00' E		Finland	taiga	Boreal Forests/Taiga	Boreal Forests/Taiga	150	4.2	490	soil+litter	soil/litter	Coccidae	Coccidae	0	Hemiptera	Pterygota	Insecta	Hexapoda	Arthropoda	230	0	mg/m^2 (wet weight)	Huhta & Koskenniemi, 1975	http://www.jstor.org/stable/23731754	table 5		1972		Arthropods
200	Fell Riisitunturi	66°14' N, 28°30' E		Finland	taiga	Boreal Forests/Taiga	Boreal Forests/Taiga	465.3			soil+litter	soil/litter	Collembola	0	0	0	Collembola	Entognatha	Hexapoda	Arthropoda	23467	0	individuals/m^2	Huhta & Koskenniemi, 1975	http://www.jstor.org/stable/23731754	table 6		1972		Arthropods
201	Fell Riisitunturi	66°14' N, 28°30' E		Finland	taiga	Boreal Forests/Taiga	Boreal Forests/Taiga	465.3			soil+litter	soil/litter	Collembola	0	0	0	Collembola	Entognatha	Hexapoda	Arthropoda	134	0	mg/m^2 (wet weight)	Huhta & Koskenniemi, 1975	http://www.jstor.org/stable/23731754	table 6		1972		Arthropods
202	Fell Riisitunturi	66°14' N, 28°30' E		Finland	taiga	Boreal Forests/Taiga	Boreal Forests/Taiga	465.3			soil+litter	soil/litter	Oribatida	0	0	Oribatida	Acari	Arachnida	Chelicerata	Arthropoda	71966	0	individuals/m^2	Huhta & Koskenniemi, 1975	http://www.jstor.org/stable/23731754	table 6		1972		Arthropods
203	Fell Riisitunturi	66°14' N, 28°30' E		Finland	taiga	Boreal Forests/Taiga	Boreal Forests/Taiga	465.3			soil+litter	soil/litter	Oribatida	0	0	Oribatida	Acari	Arachnida	Chelicerata	Arthropoda	956	0	mg/m^2 (wet weight)	Huhta & Koskenniemi, 1975	http://www.jstor.org/stable/23731754	table 6		1972		Arthropods
204	Fell Riisitunturi	66°14' N, 28°30' E		Finland	taiga	Boreal Forests/Taiga	Boreal Forests/Taiga	465.3			soil+litter	soil/litter	Prostigmata	0	0	Trombidiformes	Acari	Arachnida	Chelicerata	Arthropoda	52566	0	individuals/m^2	Huhta & Koskenniemi, 1975	http://www.jstor.org/stable/23731754	table 6		1972		Arthropods
205	Fell Riisitunturi	66°14' N, 28°30' E		Finland	taiga	Boreal Forests/Taiga	Boreal Forests/Taiga	465.3			soil+litter	soil/litter	Prostigmata	0	0	Trombidiformes	Acari	Arachnida	Chelicerata	Arthropoda	44	0	mg/m^2 (wet weight)	Huhta & Koskenniemi, 1975	http://www.jstor.org/stable/23731754	table 6		1972		Arthropods
206	Fell Riisitunturi	66°14' N, 28°30' E		Finland	taiga	Boreal Forests/Taiga	Boreal Forests/Taiga	465.3			soil+litter	soil/litter	Mesostigmata	0	0	Mesostigmata	Acari	Arachnida	Chelicerata	Arthropoda	7833	0	individuals/m^2	Huhta & Koskenniemi, 1975	http://www.jstor.org/stable/23731754	table 6		1972		Arthropods
207	Fell Riisitunturi	66°14' N, 28°30' E		Finland	taiga	Boreal Forests/Taiga	Boreal Forests/Taiga	465.3			soil+litter	soil/litter	Mesostigmata	0	0	Mesostigmata	Acari	Arachnida	Chelicerata	Arthropoda	91	0	mg/m^2 (wet weight)	Huhta & Koskenniemi, 1975	http://www.jstor.org/stable/23731754	table 6		1972		Arthropods
208	Fell Riisitunturi	66°14' N, 28°30' E		Finland	taiga	Boreal Forests/Taiga	Boreal Forests/Taiga	465.3			soil+litter	soil/litter	Astigmata	0	0	Sarcoptiformes	Acari	Arachnida	Chelicerata	Arthropoda	1333	0	individuals/m^2	Huhta & Koskenniemi, 1975	http://www.jstor.org/stable/23731754	table 6		1972		Arthropods
209	Fell Riisitunturi	66°14' N, 28°30' E		Finland	taiga	Boreal Forests/Taiga	Boreal Forests/Taiga	465.3			soil+litter	soil/litter	Astigmata	0	0	Sarcoptiformes	Acari	Arachnida	Chelicerata	Arthropoda	3	0	mg/m^2 (wet weight)	Huhta & Koskenniemi, 1975	http://www.jstor.org/stable/23731754	table 6		1972		Arthropods
210	Fell Riisitunturi	66°14' N, 28°30' E		Finland	taiga	Boreal Forests/Taiga	Boreal Forests/Taiga	465.3			soil+litter	soil/litter	Chilopoda	0	0	0	0	Chilopoda	Myriapoda	Arthropoda	9	0	individuals/m^2	Huhta & Koskenniemi, 1975	http://www.jstor.org/stable/23731754	table 6		1972		Arthropods
211	Fell Riisitunturi	66°14' N, 28°30' E		Finland	taiga	Boreal Forests/Taiga	Boreal Forests/Taiga	465.3			soil+litter	soil/litter	Chilopoda	0	0	0	0	Chilopoda	Myriapoda	Arthropoda	50	0	mg/m^2 (wet weight)	Huhta & Koskenniemi, 1975	http://www.jstor.org/stable/23731754	table 6		1972		Arthropods
212	Fell Riisitunturi	66°14' N, 28°30' E		Finland	taiga	Boreal Forests/Taiga	Boreal Forests/Taiga	465.3			soil+litter	soil/litter	Araneae	0	0	Araneae	0	Arachnida	Chelicerata	Arthropoda	96	0	individuals/m^2	Huhta & Koskenniemi, 1975	http://www.jstor.org/stable/23731754	table 6		1972		Arthropods
213	Fell Riisitunturi	66°14' N, 28°30' E		Finland	taiga	Boreal Forests/Taiga	Boreal Forests/Taiga	465.3			soil+litter	soil/litter	Araneae	0	0	Araneae	0	Arachnida	Chelicerata	Arthropoda	121	0	mg/m^2 (wet weight)	Huhta & Koskenniemi, 1975	http://www.jstor.org/stable/23731754	table 6		1972		Arthropods
214	Fell Riisitunturi	66°14' N, 28°30' E		Finland	taiga	Boreal Forests/Taiga	Boreal Forests/Taiga	465.3			soil+litter	soil/litter	Coleoptera	0	0	Coleoptera	Pterygota	Insecta	Hexapoda	Arthropoda	1	0	individuals/m^2	Huhta & Koskenniemi, 1975	http://www.jstor.org/stable/23731754	table 6		1972		Arthropods
215	Fell Riisitunturi	66°14' N, 28°30' E		Finland	taiga	Boreal Forests/Taiga	Boreal Forests/Taiga	465.3			soil+litter	soil/litter	Coleoptera	0	0	Coleoptera	Pterygota	Insecta	Hexapoda	Arthropoda	42	0	mg/m^2 (wet weight)	Huhta & Koskenniemi, 1975	http://www.jstor.org/stable/23731754	table 6		1972		Arthropods
216	Fell Riisitunturi	66°14' N, 28°30' E		Finland	taiga	Boreal Forests/Taiga	Boreal Forests/Taiga	465.3			soil+litter	soil/litter	Coleoptera Larvae	0	0	Coleoptera	Pterygota	Insecta	Hexapoda	Arthropoda	95	0	individuals/m^2	Huhta & Koskenniemi, 1975	http://www.jstor.org/stable/23731754	table 6		1972		Arthropods
217	Fell Riisitunturi	66°14' N, 28°30' E		Finland	taiga	Boreal Forests/Taiga	Boreal Forests/Taiga	465.3			soil+litter	soil/litter	Coleoptera Larvae	0	0	Coleoptera	Pterygota	Insecta	Hexapoda	Arthropoda	275	0	mg/m^2 (wet weight)	Huhta & Koskenniemi, 1975	http://www.jstor.org/stable/23731754	table 6		1972		Arthropods
218	Fell Riisitunturi	66°14' N, 28°30' E		Finland	taiga	Boreal Forests/Taiga	Boreal Forests/Taiga	465.3			soil+litter	soil/litter	Diptera Larvae	0	0	Diptera	Pterygota	Insecta	Hexapoda	Arthropoda	37	0	individuals/m^2	Huhta & Koskenniemi, 1975	http://www.jstor.org/stable/23731754	table 6		1972		Arthropods
219	Fell Riisitunturi	66°14' N, 28°30' E		Finland	taiga	Boreal Forests/Taiga	Boreal Forests/Taiga	465.3			soil+litter	soil/litter	Diptera Larvae	0	0	Diptera	Pterygota	Insecta	Hexapoda	Arthropoda	36	0	mg/m^2 (wet weight)	Huhta & Koskenniemi, 1975	http://www.jstor.org/stable/23731754	table 6		1972		Arthropods
220	carimagua research station	0	0-30	Colombia	Gallery forest	Tropical and Subtropical Grasslands, Savannas and Shrublands	Tropical and Subtropical Grasslands, Savannas and Shrublands		26	2300	soil+litter	soil/litter	Isoptera	0	Isoptera	Blattodea	Pterygota	Insecta	Hexapoda	Arthropoda	2500	0	mg/m^2 (wet weight)	Decaens et al., 1994	https://www.researchgate.net/profile/German_Escobar_Beron/publication/303174921_Impacto_del_manejo_de_la_tierra_en_la_macrofauna_del_suelo_en_los_Llanos_Orientales_de_Colombia/links/581177df08ae009606be81e5/Impacto-del-manejo-de-la-tierra-en-la-macrofauna-del-suelo-en-los-Llanos-Orientales-de-Colombia.pdf	table 2A		1/05/1993-01/08/1993	Appriximate location (from description here: https://www.geo-rapp.org/pilot-activities-2/colombia/)	Macroarthopods	4°33'41.6"N 71°19'46.2"W
221	carimagua research station	0	0-30	Colombia	Gallery forest	Tropical and Subtropical Grasslands, Savannas and Shrublands	Tropical and Subtropical Grasslands, Savannas and Shrublands		26	2300	soil+litter	soil/litter	Formicidae	Formicidae	0	Hymenoptera	Pterygota	Insecta	Hexapoda	Arthropoda	950	0	mg/m^2 (wet weight)	Decaens et al., 1994	https://www.researchgate.net/profile/German_Escobar_Beron/publication/303174921_Impacto_del_manejo_de_la_tierra_en_la_macrofauna_del_suelo_en_los_Llanos_Orientales_de_Colombia/links/581177df08ae009606be81e5/Impacto-del-manejo-de-la-tierra-en-la-macrofauna-del-suelo-en-los-Llanos-Orientales-de-Colombia.pdf	table 2A		1/05/1993-01/08/1993	Appriximate location (from description here: https://www.geo-rapp.org/pilot-activities-2/colombia/)	Macroarthopods	4°33'41.6"N 71°19'46.2"W
222	carimagua research station	0	0-30	Colombia	Gallery forest	Tropical and Subtropical Grasslands, Savannas and Shrublands	Tropical and Subtropical Grasslands, Savannas and Shrublands		26	2300	soil+litter	soil/litter	Coleoptera	0	0	Coleoptera	Pterygota	Insecta	Hexapoda	Arthropoda	1220	0	mg/m^2 (wet weight)	Decaens et al., 1994	https://www.researchgate.net/profile/German_Escobar_Beron/publication/303174921_Impacto_del_manejo_de_la_tierra_en_la_macrofauna_del_suelo_en_los_Llanos_Orientales_de_Colombia/links/581177df08ae009606be81e5/Impacto-del-manejo-de-la-tierra-en-la-macrofauna-del-suelo-en-los-Llanos-Orientales-de-Colombia.pdf	table 2A		1/05/1993-01/08/1993	Appriximate location (from description here: https://www.geo-rapp.org/pilot-activities-2/colombia/)	Macroarthopods	4°33'41.6"N 71°19'46.2"W
223	carimagua research station	0	0-30	Colombia	Gallery forest	Tropical and Subtropical Grasslands, Savannas and Shrublands	Tropical and Subtropical Grasslands, Savannas and Shrublands		26	2300	soil+litter	soil/litter	Arachnida	0	0	0	0	Arachnida	Chelicerata	Arthropoda	70	0	mg/m^2 (wet weight)	Decaens et al., 1994	https://www.researchgate.net/profile/German_Escobar_Beron/publication/303174921_Impacto_del_manejo_de_la_tierra_en_la_macrofauna_del_suelo_en_los_Llanos_Orientales_de_Colombia/links/581177df08ae009606be81e5/Impacto-del-manejo-de-la-tierra-en-la-macrofauna-del-suelo-en-los-Llanos-Orientales-de-Colombia.pdf	table 2A		1/05/1993-01/08/1993	Appriximate location (from description here: https://www.geo-rapp.org/pilot-activities-2/colombia/)	Macroarthopods	4°33'41.6"N 71°19'46.2"W
224	carimagua research station	0	0-30	Colombia	Gallery forest	Tropical and Subtropical Grasslands, Savannas and Shrublands	Tropical and Subtropical Grasslands, Savannas and Shrublands		26	2300	soil+litter	soil/litter	Myriapoda	0	0	0	0	0	Myriapoda	Arthropoda	1530	0	mg/m^2 (wet weight)	Decaens et al., 1994	https://www.researchgate.net/profile/German_Escobar_Beron/publication/303174921_Impacto_del_manejo_de_la_tierra_en_la_macrofauna_del_suelo_en_los_Llanos_Orientales_de_Colombia/links/581177df08ae009606be81e5/Impacto-del-manejo-de-la-tierra-en-la-macrofauna-del-suelo-en-los-Llanos-Orientales-de-Colombia.pdf	table 2A		1/05/1993-01/08/1993	Appriximate location (from description here: https://www.geo-rapp.org/pilot-activities-2/colombia/)	Macroarthopods	4°33'41.6"N 71°19'46.2"W
225	carimagua research station	0	0-30	Colombia	savanna	Tropical and Subtropical Grasslands, Savannas and Shrublands	Tropical and Subtropical Grasslands, Savannas and Shrublands		26	2300	soil+litter	soil/litter	Isoptera	0	Isoptera	Blattodea	Pterygota	Insecta	Hexapoda	Arthropoda	7140	0	mg/m^2 (wet weight)	Decaens et al., 1994	https://www.researchgate.net/profile/German_Escobar_Beron/publication/303174921_Impacto_del_manejo_de_la_tierra_en_la_macrofauna_del_suelo_en_los_Llanos_Orientales_de_Colombia/links/581177df08ae009606be81e5/Impacto-del-manejo-de-la-tierra-en-la-macrofauna-del-suelo-en-los-Llanos-Orientales-de-Colombia.pdf	table 2A		1/05/1993-01/08/1993	Appriximate location (from description here: https://www.geo-rapp.org/pilot-activities-2/colombia/)	Macroarthopods	4°33'41.6"N 71°19'46.2"W
226	carimagua research station	0	0-30	Colombia	savanna	Tropical and Subtropical Grasslands, Savannas and Shrublands	Tropical and Subtropical Grasslands, Savannas and Shrublands		26	2300	soil+litter	soil/litter	Formicidae	Formicidae	0	Hymenoptera	Pterygota	Insecta	Hexapoda	Arthropoda	1000	0	mg/m^2 (wet weight)	Decaens et al., 1994	https://www.researchgate.net/profile/German_Escobar_Beron/publication/303174921_Impacto_del_manejo_de_la_tierra_en_la_macrofauna_del_suelo_en_los_Llanos_Orientales_de_Colombia/links/581177df08ae009606be81e5/Impacto-del-manejo-de-la-tierra-en-la-macrofauna-del-suelo-en-los-Llanos-Orientales-de-Colombia.pdf	table 2A		1/05/1993-01/08/1993	Appriximate location (from description here: https://www.geo-rapp.org/pilot-activities-2/colombia/)	Macroarthopods	4°33'41.6"N 71°19'46.2"W
227	carimagua research station	0	0-30	Colombia	savanna	Tropical and Subtropical Grasslands, Savannas and Shrublands	Tropical and Subtropical Grasslands, Savannas and Shrublands		26	2300	soil+litter	soil/litter	Coleoptera	0	0	Coleoptera	Pterygota	Insecta	Hexapoda	Arthropoda	990	0	mg/m^2 (wet weight)	Decaens et al., 1994	https://www.researchgate.net/profile/German_Escobar_Beron/publication/303174921_Impacto_del_manejo_de_la_tierra_en_la_macrofauna_del_suelo_en_los_Llanos_Orientales_de_Colombia/links/581177df08ae009606be81e5/Impacto-del-manejo-de-la-tierra-en-la-macrofauna-del-suelo-en-los-Llanos-Orientales-de-Colombia.pdf	table 2A		1/05/1993-01/08/1993	Appriximate location (from description here: https://www.geo-rapp.org/pilot-activities-2/colombia/)	Macroarthopods	4°33'41.6"N 71°19'46.2"W
228	carimagua research station	0	0-30	Colombia	savanna	Tropical and Subtropical Grasslands, Savannas and Shrublands	Tropical and Subtropical Grasslands, Savannas and Shrublands		26	2300	soil+litter	soil/litter	Arachnida	0	0	0	0	Arachnida	Chelicerata	Arthropoda	830	0	mg/m^2 (wet weight)	Decaens et al., 1994	https://www.researchgate.net/profile/German_Escobar_Beron/publication/303174921_Impacto_del_manejo_de_la_tierra_en_la_macrofauna_del_suelo_en_los_Llanos_Orientales_de_Colombia/links/581177df08ae009606be81e5/Impacto-del-manejo-de-la-tierra-en-la-macrofauna-del-suelo-en-los-Llanos-Orientales-de-Colombia.pdf	table 2A		1/05/1993-01/08/1993	Appriximate location (from description here: https://www.geo-rapp.org/pilot-activities-2/colombia/)	Macroarthopods	4°33'41.6"N 71°19'46.2"W
229	carimagua research station	0	0-30	Colombia	savanna	Tropical and Subtropical Grasslands, Savannas and Shrublands	Tropical and Subtropical Grasslands, Savannas and Shrublands		26	2300	soil+litter	soil/litter	Myriapoda	0	0	0	0	0	Myriapoda	Arthropoda	240	0	mg/m^2 (wet weight)	Decaens et al., 1994	https://www.researchgate.net/profile/German_Escobar_Beron/publication/303174921_Impacto_del_manejo_de_la_tierra_en_la_macrofauna_del_suelo_en_los_Llanos_Orientales_de_Colombia/links/581177df08ae009606be81e5/Impacto-del-manejo-de-la-tierra-en-la-macrofauna-del-suelo-en-los-Llanos-Orientales-de-Colombia.pdf	table 2A		1/05/1993-01/08/1993	Appriximate location (from description here: https://www.geo-rapp.org/pilot-activities-2/colombia/)	Macroarthopods	4°33'41.6"N 71°19'46.2"W
230	carimagua research station	0	0-30	Colombia	Gallery forest	Tropical and Subtropical Grasslands, Savannas and Shrublands	Tropical and Subtropical Grasslands, Savannas and Shrublands		26	2300	soil+litter	soil/litter	Isoptera	0	Isoptera	Blattodea	Pterygota	Insecta	Hexapoda	Arthropoda	2086	0	individuals/m^2	Decaens et al., 1994	https://www.researchgate.net/profile/German_Escobar_Beron/publication/303174921_Impacto_del_manejo_de_la_tierra_en_la_macrofauna_del_suelo_en_los_Llanos_Orientales_de_Colombia/links/581177df08ae009606be81e5/Impacto-del-manejo-de-la-tierra-en-la-macrofauna-del-suelo-en-los-Llanos-Orientales-de-Colombia.pdf	table 2B		1/05/1993-01/08/1993	Appriximate location (from description here: https://www.geo-rapp.org/pilot-activities-2/colombia/)	Macroarthopods	4°33'41.6"N 71°19'46.2"W
231	carimagua research station	0	0-30	Colombia	Gallery forest	Tropical and Subtropical Grasslands, Savannas and Shrublands	Tropical and Subtropical Grasslands, Savannas and Shrublands		26	2300	soil+litter	soil/litter	Formicidae	Formicidae	0	Hymenoptera	Pterygota	Insecta	Hexapoda	Arthropoda	862	0	individuals/m^2	Decaens et al., 1994	https://www.researchgate.net/profile/German_Escobar_Beron/publication/303174921_Impacto_del_manejo_de_la_tierra_en_la_macrofauna_del_suelo_en_los_Llanos_Orientales_de_Colombia/links/581177df08ae009606be81e5/Impacto-del-manejo-de-la-tierra-en-la-macrofauna-del-suelo-en-los-Llanos-Orientales-de-Colombia.pdf	table 2B		1/05/1993-01/08/1993	Appriximate location (from description here: https://www.geo-rapp.org/pilot-activities-2/colombia/)	Macroarthopods	4°33'41.6"N 71°19'46.2"W
232	carimagua research station	0	0-30	Colombia	Gallery forest	Tropical and Subtropical Grasslands, Savannas and Shrublands	Tropical and Subtropical Grasslands, Savannas and Shrublands		26	2300	soil+litter	soil/litter	Coleoptera	0	0	Coleoptera	Pterygota	Insecta	Hexapoda	Arthropoda	110	0	individuals/m^2	Decaens et al., 1994	https://www.researchgate.net/profile/German_Escobar_Beron/publication/303174921_Impacto_del_manejo_de_la_tierra_en_la_macrofauna_del_suelo_en_los_Llanos_Orientales_de_Colombia/links/581177df08ae009606be81e5/Impacto-del-manejo-de-la-tierra-en-la-macrofauna-del-suelo-en-los-Llanos-Orientales-de-Colombia.pdf	table 2B		1/05/1993-01/08/1993	Appriximate location (from description here: https://www.geo-rapp.org/pilot-activities-2/colombia/)	Macroarthopods	4°33'41.6"N 71°19'46.2"W
233	carimagua research station	0	0-30	Colombia	Gallery forest	Tropical and Subtropical Grasslands, Savannas and Shrublands	Tropical and Subtropical Grasslands, Savannas and Shrublands		26	2300	soil+litter	soil/litter	Arachnida	0	0	0	0	Arachnida	Chelicerata	Arthropoda	19	0	individuals/m^2	Decaens et al., 1994	https://www.researchgate.net/profile/German_Escobar_Beron/publication/303174921_Impacto_del_manejo_de_la_tierra_en_la_macrofauna_del_suelo_en_los_Llanos_Orientales_de_Colombia/links/581177df08ae009606be81e5/Impacto-del-manejo-de-la-tierra-en-la-macrofauna-del-suelo-en-los-Llanos-Orientales-de-Colombia.pdf	table 2B		1/05/1993-01/08/1993	Appriximate location (from description here: https://www.geo-rapp.org/pilot-activities-2/colombia/)	Macroarthopods	4°33'41.6"N 71°19'46.2"W
234	carimagua research station	0	0-30	Colombia	Gallery forest	Tropical and Subtropical Grasslands, Savannas and Shrublands	Tropical and Subtropical Grasslands, Savannas and Shrublands		26	2300	soil+litter	soil/litter	Myriapoda	0	0	0	0	0	Myriapoda	Arthropoda	125	0	individuals/m^2	Decaens et al., 1994	https://www.researchgate.net/profile/German_Escobar_Beron/publication/303174921_Impacto_del_manejo_de_la_tierra_en_la_macrofauna_del_suelo_en_los_Llanos_Orientales_de_Colombia/links/581177df08ae009606be81e5/Impacto-del-manejo-de-la-tierra-en-la-macrofauna-del-suelo-en-los-Llanos-Orientales-de-Colombia.pdf	table 2B		1/05/1993-01/08/1993	Appriximate location (from description here: https://www.geo-rapp.org/pilot-activities-2/colombia/)	Macroarthopods	4°33'41.6"N 71°19'46.2"W
235	carimagua research station	0	0-30	Colombia	savanna	Tropical and Subtropical Grasslands, Savannas and Shrublands	Tropical and Subtropical Grasslands, Savannas and Shrublands		26	2300	soil+litter	soil/litter	Isoptera	0	Isoptera	Blattodea	Pterygota	Insecta	Hexapoda	Arthropoda	1955	0	individuals/m^2	Decaens et al., 1994	https://www.researchgate.net/profile/German_Escobar_Beron/publication/303174921_Impacto_del_manejo_de_la_tierra_en_la_macrofauna_del_suelo_en_los_Llanos_Orientales_de_Colombia/links/581177df08ae009606be81e5/Impacto-del-manejo-de-la-tierra-en-la-macrofauna-del-suelo-en-los-Llanos-Orientales-de-Colombia.pdf	table 2B		1/05/1993-01/08/1993	Appriximate location (from description here: https://www.geo-rapp.org/pilot-activities-2/colombia/)	Macroarthopods	4°33'41.6"N 71°19'46.2"W
236	carimagua research station	0	0-30	Colombia	savanna	Tropical and Subtropical Grasslands, Savannas and Shrublands	Tropical and Subtropical Grasslands, Savannas and Shrublands		26	2300	soil+litter	soil/litter	Formicidae	Formicidae	0	Hymenoptera	Pterygota	Insecta	Hexapoda	Arthropoda	472	0	individuals/m^2	Decaens et al., 1994	https://www.researchgate.net/profile/German_Escobar_Beron/publication/303174921_Impacto_del_manejo_de_la_tierra_en_la_macrofauna_del_suelo_en_los_Llanos_Orientales_de_Colombia/links/581177df08ae009606be81e5/Impacto-del-manejo-de-la-tierra-en-la-macrofauna-del-suelo-en-los-Llanos-Orientales-de-Colombia.pdf	table 2B		1/05/1993-01/08/1993	Appriximate location (from description here: https://www.geo-rapp.org/pilot-activities-2/colombia/)	Macroarthopods	4°33'41.6"N 71°19'46.2"W
237	carimagua research station	0	0-30	Colombia	savanna	Tropical and Subtropical Grasslands, Savannas and Shrublands	Tropical and Subtropical Grasslands, Savannas and Shrublands		26	2300	soil+litter	soil/litter	Coleoptera	0	0	Coleoptera	Pterygota	Insecta	Hexapoda	Arthropoda	131	0	individuals/m^2	Decaens et al., 1994	https://www.researchgate.net/profile/German_Escobar_Beron/publication/303174921_Impacto_del_manejo_de_la_tierra_en_la_macrofauna_del_suelo_en_los_Llanos_Orientales_de_Colombia/links/581177df08ae009606be81e5/Impacto-del-manejo-de-la-tierra-en-la-macrofauna-del-suelo-en-los-Llanos-Orientales-de-Colombia.pdf	table 2B		1/05/1993-01/08/1993	Appriximate location (from description here: https://www.geo-rapp.org/pilot-activities-2/colombia/)	Macroarthopods	4°33'41.6"N 71°19'46.2"W
238	carimagua research station	0	0-30	Colombia	savanna	Tropical and Subtropical Grasslands, Savannas and Shrublands	Tropical and Subtropical Grasslands, Savannas and Shrublands		26	2300	soil+litter	soil/litter	Arachnida	0	0	0	0	Arachnida	Chelicerata	Arthropoda	18	0	individuals/m^2	Decaens et al., 1994	https://www.researchgate.net/profile/German_Escobar_Beron/publication/303174921_Impacto_del_manejo_de_la_tierra_en_la_macrofauna_del_suelo_en_los_Llanos_Orientales_de_Colombia/links/581177df08ae009606be81e5/Impacto-del-manejo-de-la-tierra-en-la-macrofauna-del-suelo-en-los-Llanos-Orientales-de-Colombia.pdf	table 2B		1/05/1993-01/08/1993	Appriximate location (from description here: https://www.geo-rapp.org/pilot-activities-2/colombia/)	Macroarthopods	4°33'41.6"N 71°19'46.2"W
239	carimagua research station	0	0-30	Colombia	savanna	Tropical and Subtropical Grasslands, Savannas and Shrublands	Tropical and Subtropical Grasslands, Savannas and Shrublands		26	2300	soil+litter	soil/litter	Myriapoda	0	0	0	0	0	Myriapoda	Arthropoda	34	0	individuals/m^2	Decaens et al., 1994	https://www.researchgate.net/profile/German_Escobar_Beron/publication/303174921_Impacto_del_manejo_de_la_tierra_en_la_macrofauna_del_suelo_en_los_Llanos_Orientales_de_Colombia/links/581177df08ae009606be81e5/Impacto-del-manejo-de-la-tierra-en-la-macrofauna-del-suelo-en-los-Llanos-Orientales-de-Colombia.pdf	table 2B		1/05/1993-01/08/1993	Appriximate location (from description here: https://www.geo-rapp.org/pilot-activities-2/colombia/)	Macroarthopods	4°33'41.6"N 71°19'46.2"W
240	carimagua research station-Pastures- B. dec.+kudzu	0	0-30	Colombia	Pasture	Tropical and Subtropical Grasslands, Savannas and Shrublands	Pasture		26	2300	soil+litter	soil/litter	Isoptera	0	Isoptera	Blattodea	Pterygota	Insecta	Hexapoda	Arthropoda	3640	0	mg/m^2 (wet weight)	Decaens et al., 1994	https://www.researchgate.net/profile/German_Escobar_Beron/publication/303174921_Impacto_del_manejo_de_la_tierra_en_la_macrofauna_del_suelo_en_los_Llanos_Orientales_de_Colombia/links/581177df08ae009606be81e5/Impacto-del-manejo-de-la-tierra-en-la-macrofauna-del-suelo-en-los-Llanos-Orientales-de-Colombia.pdf	table 2A		1/05/1993-01/08/1993	Appriximate location (from description here: https://www.geo-rapp.org/pilot-activities-2/colombia/)	Macroarthopods	4°33'41.6"N 71°19'46.2"W
241	carimagua research station-Pastures- B. dec.+kudzu	0	0-30	Colombia	Pasture	Tropical and Subtropical Grasslands, Savannas and Shrublands	Pasture		26	2300	soil+litter	soil/litter	Formicidae	Formicidae	0	Hymenoptera	Pterygota	Insecta	Hexapoda	Arthropoda	490	0	mg/m^2 (wet weight)	Decaens et al., 1994	https://www.researchgate.net/profile/German_Escobar_Beron/publication/303174921_Impacto_del_manejo_de_la_tierra_en_la_macrofauna_del_suelo_en_los_Llanos_Orientales_de_Colombia/links/581177df08ae009606be81e5/Impacto-del-manejo-de-la-tierra-en-la-macrofauna-del-suelo-en-los-Llanos-Orientales-de-Colombia.pdf	table 2A		1/05/1993-01/08/1993	Appriximate location (from description here: https://www.geo-rapp.org/pilot-activities-2/colombia/)	Macroarthopods	4°33'41.6"N 71°19'46.2"W
242	carimagua research station-Pastures- B. dec.+kudzu	0	0-30	Colombia	Pasture	Tropical and Subtropical Grasslands, Savannas and Shrublands	Pasture		26	2300	soil+litter	soil/litter	Coleoptera	0	0	Coleoptera	Pterygota	Insecta	Hexapoda	Arthropoda	2490	0	mg/m^2 (wet weight)	Decaens et al., 1994	https://www.researchgate.net/profile/German_Escobar_Beron/publication/303174921_Impacto_del_manejo_de_la_tierra_en_la_macrofauna_del_suelo_en_los_Llanos_Orientales_de_Colombia/links/581177df08ae009606be81e5/Impacto-del-manejo-de-la-tierra-en-la-macrofauna-del-suelo-en-los-Llanos-Orientales-de-Colombia.pdf	table 2A		1/05/1993-01/08/1993	Appriximate location (from description here: https://www.geo-rapp.org/pilot-activities-2/colombia/)	Macroarthopods	4°33'41.6"N 71°19'46.2"W
243	carimagua research station-Pastures- B. dec.+kudzu	0	0-30	Colombia	Pasture	Tropical and Subtropical Grasslands, Savannas and Shrublands	Pasture		26	2300	soil+litter	soil/litter	Arachnida	0	0	0	0	Arachnida	Chelicerata	Arthropoda	490	0	mg/m^2 (wet weight)	Decaens et al., 1994	https://www.researchgate.net/profile/German_Escobar_Beron/publication/303174921_Impacto_del_manejo_de_la_tierra_en_la_macrofauna_del_suelo_en_los_Llanos_Orientales_de_Colombia/links/581177df08ae009606be81e5/Impacto-del-manejo-de-la-tierra-en-la-macrofauna-del-suelo-en-los-Llanos-Orientales-de-Colombia.pdf	table 2A		1/05/1993-01/08/1993	Appriximate location (from description here: https://www.geo-rapp.org/pilot-activities-2/colombia/)	Macroarthopods	4°33'41.6"N 71°19'46.2"W
244	carimagua research station-Pastures- B. dec.+kudzu	0	0-30	Colombia	Pasture	Tropical and Subtropical Grasslands, Savannas and Shrublands	Pasture		26	2300	soil+litter	soil/litter	Myriapoda	0	0	0	0	0	Myriapoda	Arthropoda	1460	0	mg/m^2 (wet weight)	Decaens et al., 1994	https://www.researchgate.net/profile/German_Escobar_Beron/publication/303174921_Impacto_del_manejo_de_la_tierra_en_la_macrofauna_del_suelo_en_los_Llanos_Orientales_de_Colombia/links/581177df08ae009606be81e5/Impacto-del-manejo-de-la-tierra-en-la-macrofauna-del-suelo-en-los-Llanos-Orientales-de-Colombia.pdf	table 2A		1/05/1993-01/08/1993	Appriximate location (from description here: https://www.geo-rapp.org/pilot-activities-2/colombia/)	Macroarthopods	4°33'41.6"N 71°19'46.2"W
245	carimagua research station-Pastures- B. dec.+kudzu	0	0-30	Colombia	Pasture	Tropical and Subtropical Grasslands, Savannas and Shrublands	Pasture		26	2300	soil+litter	soil/litter	Isoptera	0	Isoptera	Blattodea	Pterygota	Insecta	Hexapoda	Arthropoda	992	0	individuals/m^2	Decaens et al., 1994	https://www.researchgate.net/profile/German_Escobar_Beron/publication/303174921_Impacto_del_manejo_de_la_tierra_en_la_macrofauna_del_suelo_en_los_Llanos_Orientales_de_Colombia/links/581177df08ae009606be81e5/Impacto-del-manejo-de-la-tierra-en-la-macrofauna-del-suelo-en-los-Llanos-Orientales-de-Colombia.pdf	table 2B		1/05/1993-01/08/1993	Appriximate location (from description here: https://www.geo-rapp.org/pilot-activities-2/colombia/)	Macroarthopods	4°33'41.6"N 71°19'46.2"W
246	carimagua research station-Pastures- B. dec.+kudzu	0	0-30	Colombia	Pasture	Tropical and Subtropical Grasslands, Savannas and Shrublands	Pasture		26	2300	soil+litter	soil/litter	Formicidae	Formicidae	0	Hymenoptera	Pterygota	Insecta	Hexapoda	Arthropoda	75	0	individuals/m^2	Decaens et al., 1994	https://www.researchgate.net/profile/German_Escobar_Beron/publication/303174921_Impacto_del_manejo_de_la_tierra_en_la_macrofauna_del_suelo_en_los_Llanos_Orientales_de_Colombia/links/581177df08ae009606be81e5/Impacto-del-manejo-de-la-tierra-en-la-macrofauna-del-suelo-en-los-Llanos-Orientales-de-Colombia.pdf	table 2B		1/05/1993-01/08/1993	Appriximate location (from description here: https://www.geo-rapp.org/pilot-activities-2/colombia/)	Macroarthopods	4°33'41.6"N 71°19'46.2"W
247	carimagua research station-Pastures- B. dec.+kudzu	0	0-30	Colombia	Pasture	Tropical and Subtropical Grasslands, Savannas and Shrublands	Pasture		26	2300	soil+litter	soil/litter	Coleoptera	0	0	Coleoptera	Pterygota	Insecta	Hexapoda	Arthropoda	187	0	individuals/m^2	Decaens et al., 1994	https://www.researchgate.net/profile/German_Escobar_Beron/publication/303174921_Impacto_del_manejo_de_la_tierra_en_la_macrofauna_del_suelo_en_los_Llanos_Orientales_de_Colombia/links/581177df08ae009606be81e5/Impacto-del-manejo-de-la-tierra-en-la-macrofauna-del-suelo-en-los-Llanos-Orientales-de-Colombia.pdf	table 2B		1/05/1993-01/08/1993	Appriximate location (from description here: https://www.geo-rapp.org/pilot-activities-2/colombia/)	Macroarthopods	4°33'41.6"N 71°19'46.2"W
248	carimagua research station-Pastures- B. dec.+kudzu	0	0-30	Colombia	Pasture	Tropical and Subtropical Grasslands, Savannas and Shrublands	Pasture		26	2300	soil+litter	soil/litter	Arachnida	0	0	0	0	Arachnida	Chelicerata	Arthropoda	8	0	individuals/m^2	Decaens et al., 1994	https://www.researchgate.net/profile/German_Escobar_Beron/publication/303174921_Impacto_del_manejo_de_la_tierra_en_la_macrofauna_del_suelo_en_los_Llanos_Orientales_de_Colombia/links/581177df08ae009606be81e5/Impacto-del-manejo-de-la-tierra-en-la-macrofauna-del-suelo-en-los-Llanos-Orientales-de-Colombia.pdf	table 2B		1/05/1993-01/08/1993	Appriximate location (from description here: https://www.geo-rapp.org/pilot-activities-2/colombia/)	Macroarthopods	4°33'41.6"N 71°19'46.2"W
249	carimagua research station-Pastures- B. dec.+kudzu	0	0-30	Colombia	Pasture	Tropical and Subtropical Grasslands, Savannas and Shrublands	Pasture		26	2300	soil+litter	soil/litter	Myriapoda	0	0	0	0	0	Myriapoda	Arthropoda	18	0	individuals/m^2	Decaens et al., 1994	https://www.researchgate.net/profile/German_Escobar_Beron/publication/303174921_Impacto_del_manejo_de_la_tierra_en_la_macrofauna_del_suelo_en_los_Llanos_Orientales_de_Colombia/links/581177df08ae009606be81e5/Impacto-del-manejo-de-la-tierra-en-la-macrofauna-del-suelo-en-los-Llanos-Orientales-de-Colombia.pdf	table 2B		1/05/1993-01/08/1993	Appriximate location (from description here: https://www.geo-rapp.org/pilot-activities-2/colombia/)	Macroarthopods	4°33'41.6"N 71°19'46.2"W
250	carimagua research station-Pastures- B. dec.+kudzu	0	0-30	Colombia	Pasture	Tropical and Subtropical Grasslands, Savannas and Shrublands	Pasture		26	2300	soil+litter	soil/litter	Isoptera	0	Isoptera	Blattodea	Pterygota	Insecta	Hexapoda	Arthropoda	1034	0	individuals/m^2	Decaens et al., 1994	https://www.researchgate.net/profile/German_Escobar_Beron/publication/303174921_Impacto_del_manejo_de_la_tierra_en_la_macrofauna_del_suelo_en_los_Llanos_Orientales_de_Colombia/links/581177df08ae009606be81e5/Impacto-del-manejo-de-la-tierra-en-la-macrofauna-del-suelo-en-los-Llanos-Orientales-de-Colombia.pdf	table 2B		1/05/1993-01/08/1993	Appriximate location (from description here: https://www.geo-rapp.org/pilot-activities-2/colombia/)	Macroarthopods	4°33'41.6"N 71°19'46.2"W
251	carimagua research station-Pastures- B. dec.+kudzu	0	0-30	Colombia	Pasture	Tropical and Subtropical Grasslands, Savannas and Shrublands	Pasture		26	2300	soil+litter	soil/litter	Formicidae	Formicidae	0	Hymenoptera	Pterygota	Insecta	Hexapoda	Arthropoda	534	0	individuals/m^2	Decaens et al., 1994	https://www.researchgate.net/profile/German_Escobar_Beron/publication/303174921_Impacto_del_manejo_de_la_tierra_en_la_macrofauna_del_suelo_en_los_Llanos_Orientales_de_Colombia/links/581177df08ae009606be81e5/Impacto-del-manejo-de-la-tierra-en-la-macrofauna-del-suelo-en-los-Llanos-Orientales-de-Colombia.pdf	table 2B		1/05/1993-01/08/1993	Appriximate location (from description here: https://www.geo-rapp.org/pilot-activities-2/colombia/)	Macroarthopods	4°33'41.6"N 71°19'46.2"W
252	carimagua research station-Pastures- B. dec.+kudzu	0	0-30	Colombia	Pasture	Tropical and Subtropical Grasslands, Savannas and Shrublands	Pasture		26	2300	soil+litter	soil/litter	Coleoptera	0	0	Coleoptera	Pterygota	Insecta	Hexapoda	Arthropoda	240	0	individuals/m^2	Decaens et al., 1994	https://www.researchgate.net/profile/German_Escobar_Beron/publication/303174921_Impacto_del_manejo_de_la_tierra_en_la_macrofauna_del_suelo_en_los_Llanos_Orientales_de_Colombia/links/581177df08ae009606be81e5/Impacto-del-manejo-de-la-tierra-en-la-macrofauna-del-suelo-en-los-Llanos-Orientales-de-Colombia.pdf	table 2B		1/05/1993-01/08/1993	Appriximate location (from description here: https://www.geo-rapp.org/pilot-activities-2/colombia/)	Macroarthopods	4°33'41.6"N 71°19'46.2"W
253	carimagua research station-Pastures- B. dec.+kudzu	0	0-30	Colombia	Pasture	Tropical and Subtropical Grasslands, Savannas and Shrublands	Pasture		26	2300	soil+litter	soil/litter	Arachnida	0	0	0	0	Arachnida	Chelicerata	Arthropoda	22	0	individuals/m^2	Decaens et al., 1994	https://www.researchgate.net/profile/German_Escobar_Beron/publication/303174921_Impacto_del_manejo_de_la_tierra_en_la_macrofauna_del_suelo_en_los_Llanos_Orientales_de_Colombia/links/581177df08ae009606be81e5/Impacto-del-manejo-de-la-tierra-en-la-macrofauna-del-suelo-en-los-Llanos-Orientales-de-Colombia.pdf	table 2B		1/05/1993-01/08/1993	Appriximate location (from description here: https://www.geo-rapp.org/pilot-activities-2/colombia/)	Macroarthopods	4°33'41.6"N 71°19'46.2"W
254	carimagua research station-Pastures- B. dec.+kudzu	0	0-30	Colombia	Pasture	Tropical and Subtropical Grasslands, Savannas and Shrublands	Pasture		26	2300	soil+litter	soil/litter	Myriapoda	0	0	0	0	0	Myriapoda	Arthropoda	38	0	individuals/m^2	Decaens et al., 1994	https://www.researchgate.net/profile/German_Escobar_Beron/publication/303174921_Impacto_del_manejo_de_la_tierra_en_la_macrofauna_del_suelo_en_los_Llanos_Orientales_de_Colombia/links/581177df08ae009606be81e5/Impacto-del-manejo-de-la-tierra-en-la-macrofauna-del-suelo-en-los-Llanos-Orientales-de-Colombia.pdf	table 2B		1/05/1993-01/08/1993	Appriximate location (from description here: https://www.geo-rapp.org/pilot-activities-2/colombia/)	Macroarthopods	4°33'41.6"N 71°19'46.2"W
255	carimagua research station-crops-rice	0	0-30	Colombia	Crops	Tropical and Subtropical Grasslands, Savannas and Shrublands	Crops		26	2300	soil+litter	soil/litter	Isoptera	0	Isoptera	Blattodea	Pterygota	Insecta	Hexapoda	Arthropoda	180	0	mg/m^2 (wet weight)	Decaens et al., 1994	https://www.researchgate.net/profile/German_Escobar_Beron/publication/303174921_Impacto_del_manejo_de_la_tierra_en_la_macrofauna_del_suelo_en_los_Llanos_Orientales_de_Colombia/links/581177df08ae009606be81e5/Impacto-del-manejo-de-la-tierra-en-la-macrofauna-del-suelo-en-los-Llanos-Orientales-de-Colombia.pdf	table 2A		1/05/1993-01/08/1993	Appriximate location (from description here: https://www.geo-rapp.org/pilot-activities-2/colombia/)	Macroarthopods	4°33'41.6"N 71°19'46.2"W
256	carimagua research station-crops-rice	0	0-30	Colombia	Crops	Tropical and Subtropical Grasslands, Savannas and Shrublands	Crops		26	2300	soil+litter	soil/litter	Formicidae	Formicidae	0	Hymenoptera	Pterygota	Insecta	Hexapoda	Arthropoda	0	0	mg/m^2 (wet weight)	Decaens et al., 1994	https://www.researchgate.net/profile/German_Escobar_Beron/publication/303174921_Impacto_del_manejo_de_la_tierra_en_la_macrofauna_del_suelo_en_los_Llanos_Orientales_de_Colombia/links/581177df08ae009606be81e5/Impacto-del-manejo-de-la-tierra-en-la-macrofauna-del-suelo-en-los-Llanos-Orientales-de-Colombia.pdf	table 2A		1/05/1993-01/08/1993	Appriximate location (from description here: https://www.geo-rapp.org/pilot-activities-2/colombia/)	Macroarthopods	4°33'41.6"N 71°19'46.2"W
257	carimagua research station-crops-rice	0	0-30	Colombia	Crops	Tropical and Subtropical Grasslands, Savannas and Shrublands	Crops		26	2300	soil+litter	soil/litter	Coleoptera	0	0	Coleoptera	Pterygota	Insecta	Hexapoda	Arthropoda	430	0	mg/m^2 (wet weight)	Decaens et al., 1994	https://www.researchgate.net/profile/German_Escobar_Beron/publication/303174921_Impacto_del_manejo_de_la_tierra_en_la_macrofauna_del_suelo_en_los_Llanos_Orientales_de_Colombia/links/581177df08ae009606be81e5/Impacto-del-manejo-de-la-tierra-en-la-macrofauna-del-suelo-en-los-Llanos-Orientales-de-Colombia.pdf	table 2A		1/05/1993-01/08/1993	Appriximate location (from description here: https://www.geo-rapp.org/pilot-activities-2/colombia/)	Macroarthopods	4°33'41.6"N 71°19'46.2"W
258	carimagua research station-crops-rice	0	0-30	Colombia	Crops	Tropical and Subtropical Grasslands, Savannas and Shrublands	Crops		26	2300	soil+litter	soil/litter	Arachnida	0	0	0	0	Arachnida	Chelicerata	Arthropoda	30	0	mg/m^2 (wet weight)	Decaens et al., 1994	https://www.researchgate.net/profile/German_Escobar_Beron/publication/303174921_Impacto_del_manejo_de_la_tierra_en_la_macrofauna_del_suelo_en_los_Llanos_Orientales_de_Colombia/links/581177df08ae009606be81e5/Impacto-del-manejo-de-la-tierra-en-la-macrofauna-del-suelo-en-los-Llanos-Orientales-de-Colombia.pdf	table 2A		1/05/1993-01/08/1993	Appriximate location (from description here: https://www.geo-rapp.org/pilot-activities-2/colombia/)	Macroarthopods	4°33'41.6"N 71°19'46.2"W
259	carimagua research station-crops-rice	0	0-30	Colombia	Crops	Tropical and Subtropical Grasslands, Savannas and Shrublands	Crops		26	2300	soil+litter	soil/litter	Myriapoda	0	0	0	0	0	Myriapoda	Arthropoda	270	0	mg/m^2 (wet weight)	Decaens et al., 1994	https://www.researchgate.net/profile/German_Escobar_Beron/publication/303174921_Impacto_del_manejo_de_la_tierra_en_la_macrofauna_del_suelo_en_los_Llanos_Orientales_de_Colombia/links/581177df08ae009606be81e5/Impacto-del-manejo-de-la-tierra-en-la-macrofauna-del-suelo-en-los-Llanos-Orientales-de-Colombia.pdf	table 2A		1/05/1993-01/08/1993	Appriximate location (from description here: https://www.geo-rapp.org/pilot-activities-2/colombia/)	Macroarthopods	4°33'41.6"N 71°19'46.2"W
260	carimagua research station-crops-cassava	0	0-30	Colombia	Crops	Tropical and Subtropical Grasslands, Savannas and Shrublands	Crops		26	2300	soil+litter	soil/litter	Isoptera	0	Isoptera	Blattodea	Pterygota	Insecta	Hexapoda	Arthropoda	590	0	mg/m^2 (wet weight)	Decaens et al., 1994	https://www.researchgate.net/profile/German_Escobar_Beron/publication/303174921_Impacto_del_manejo_de_la_tierra_en_la_macrofauna_del_suelo_en_los_Llanos_Orientales_de_Colombia/links/581177df08ae009606be81e5/Impacto-del-manejo-de-la-tierra-en-la-macrofauna-del-suelo-en-los-Llanos-Orientales-de-Colombia.pdf	table 2A		1/05/1993-01/08/1993	Appriximate location (from description here: https://www.geo-rapp.org/pilot-activities-2/colombia/)	Macroarthopods	4°33'41.6"N 71°19'46.2"W
261	carimagua research station-crops-cassava	0	0-30	Colombia	Crops	Tropical and Subtropical Grasslands, Savannas and Shrublands	Crops		26	2300	soil+litter	soil/litter	Formicidae	Formicidae	0	Hymenoptera	Pterygota	Insecta	Hexapoda	Arthropoda	90	0	mg/m^2 (wet weight)	Decaens et al., 1994	https://www.researchgate.net/profile/German_Escobar_Beron/publication/303174921_Impacto_del_manejo_de_la_tierra_en_la_macrofauna_del_suelo_en_los_Llanos_Orientales_de_Colombia/links/581177df08ae009606be81e5/Impacto-del-manejo-de-la-tierra-en-la-macrofauna-del-suelo-en-los-Llanos-Orientales-de-Colombia.pdf	table 2A		1/05/1993-01/08/1993	Appriximate location (from description here: https://www.geo-rapp.org/pilot-activities-2/colombia/)	Macroarthopods	4°33'41.6"N 71°19'46.2"W
262	carimagua research station-crops-cassava	0	0-30	Colombia	Crops	Tropical and Subtropical Grasslands, Savannas and Shrublands	Crops		26	2300	soil+litter	soil/litter	Coleoptera	0	0	Coleoptera	Pterygota	Insecta	Hexapoda	Arthropoda	1290	0	mg/m^2 (wet weight)	Decaens et al., 1994	https://www.researchgate.net/profile/German_Escobar_Beron/publication/303174921_Impacto_del_manejo_de_la_tierra_en_la_macrofauna_del_suelo_en_los_Llanos_Orientales_de_Colombia/links/581177df08ae009606be81e5/Impacto-del-manejo-de-la-tierra-en-la-macrofauna-del-suelo-en-los-Llanos-Orientales-de-Colombia.pdf	table 2A		1/05/1993-01/08/1993	Appriximate location (from description here: https://www.geo-rapp.org/pilot-activities-2/colombia/)	Macroarthopods	4°33'41.6"N 71°19'46.2"W
263	carimagua research station-crops-cassava	0	0-30	Colombia	Crops	Tropical and Subtropical Grasslands, Savannas and Shrublands	Crops		26	2300	soil+litter	soil/litter	Arachnida	0	0	0	0	Arachnida	Chelicerata	Arthropoda	0	0	mg/m^2 (wet weight)	Decaens et al., 1994	https://www.researchgate.net/profile/German_Escobar_Beron/publication/303174921_Impacto_del_manejo_de_la_tierra_en_la_macrofauna_del_suelo_en_los_Llanos_Orientales_de_Colombia/links/581177df08ae009606be81e5/Impacto-del-manejo-de-la-tierra-en-la-macrofauna-del-suelo-en-los-Llanos-Orientales-de-Colombia.pdf	table 2A		1/05/1993-01/08/1993	Appriximate location (from description here: https://www.geo-rapp.org/pilot-activities-2/colombia/)	Macroarthopods	4°33'41.6"N 71°19'46.2"W
264	carimagua research station-crops-cassava	0	0-30	Colombia	Crops	Tropical and Subtropical Grasslands, Savannas and Shrublands	Crops		26	2300	soil+litter	soil/litter	Myriapoda	0	0	0	0	0	Myriapoda	Arthropoda	1410	0	mg/m^2 (wet weight)	Decaens et al., 1994	https://www.researchgate.net/profile/German_Escobar_Beron/publication/303174921_Impacto_del_manejo_de_la_tierra_en_la_macrofauna_del_suelo_en_los_Llanos_Orientales_de_Colombia/links/581177df08ae009606be81e5/Impacto-del-manejo-de-la-tierra-en-la-macrofauna-del-suelo-en-los-Llanos-Orientales-de-Colombia.pdf	table 2A		1/05/1993-01/08/1993	Appriximate location (from description here: https://www.geo-rapp.org/pilot-activities-2/colombia/)	Macroarthopods	4°33'41.6"N 71°19'46.2"W
265	carimagua research station-crops-rice	0	0-30	Colombia	Crops	Tropical and Subtropical Grasslands, Savannas and Shrublands	Crops		26	2300	soil+litter	soil/litter	Isoptera	0	Isoptera	Blattodea	Pterygota	Insecta	Hexapoda	Arthropoda	222	0	individuals/m^2	Decaens et al., 1994	https://www.researchgate.net/profile/German_Escobar_Beron/publication/303174921_Impacto_del_manejo_de_la_tierra_en_la_macrofauna_del_suelo_en_los_Llanos_Orientales_de_Colombia/links/581177df08ae009606be81e5/Impacto-del-manejo-de-la-tierra-en-la-macrofauna-del-suelo-en-los-Llanos-Orientales-de-Colombia.pdf	table 2B		1/05/1993-01/08/1993	Appriximate location (from description here: https://www.geo-rapp.org/pilot-activities-2/colombia/)	Macroarthopods	4°33'41.6"N 71°19'46.2"W
266	carimagua research station-crops-rice	0	0-30	Colombia	Crops	Tropical and Subtropical Grasslands, Savannas and Shrublands	Crops		26	2300	soil+litter	soil/litter	Formicidae	Formicidae	0	Hymenoptera	Pterygota	Insecta	Hexapoda	Arthropoda	11	0	individuals/m^2	Decaens et al., 1994	https://www.researchgate.net/profile/German_Escobar_Beron/publication/303174921_Impacto_del_manejo_de_la_tierra_en_la_macrofauna_del_suelo_en_los_Llanos_Orientales_de_Colombia/links/581177df08ae009606be81e5/Impacto-del-manejo-de-la-tierra-en-la-macrofauna-del-suelo-en-los-Llanos-Orientales-de-Colombia.pdf	table 2B		1/05/1993-01/08/1993	Appriximate location (from description here: https://www.geo-rapp.org/pilot-activities-2/colombia/)	Macroarthopods	4°33'41.6"N 71°19'46.2"W
267	carimagua research station-crops-rice	0	0-30	Colombia	Crops	Tropical and Subtropical Grasslands, Savannas and Shrublands	Crops		26	2300	soil+litter	soil/litter	Coleoptera	0	0	Coleoptera	Pterygota	Insecta	Hexapoda	Arthropoda	99	0	individuals/m^2	Decaens et al., 1994	https://www.researchgate.net/profile/German_Escobar_Beron/publication/303174921_Impacto_del_manejo_de_la_tierra_en_la_macrofauna_del_suelo_en_los_Llanos_Orientales_de_Colombia/links/581177df08ae009606be81e5/Impacto-del-manejo-de-la-tierra-en-la-macrofauna-del-suelo-en-los-Llanos-Orientales-de-Colombia.pdf	table 2B		1/05/1993-01/08/1993	Appriximate location (from description here: https://www.geo-rapp.org/pilot-activities-2/colombia/)	Macroarthopods	4°33'41.6"N 71°19'46.2"W
268	carimagua research station-crops-rice	0	0-30	Colombia	Crops	Tropical and Subtropical Grasslands, Savannas and Shrublands	Crops		26	2300	soil+litter	soil/litter	Arachnida	0	0	0	0	Arachnida	Chelicerata	Arthropoda	3	0	individuals/m^2	Decaens et al., 1994	https://www.researchgate.net/profile/German_Escobar_Beron/publication/303174921_Impacto_del_manejo_de_la_tierra_en_la_macrofauna_del_suelo_en_los_Llanos_Orientales_de_Colombia/links/581177df08ae009606be81e5/Impacto-del-manejo-de-la-tierra-en-la-macrofauna-del-suelo-en-los-Llanos-Orientales-de-Colombia.pdf	table 2B		1/05/1993-01/08/1993	Appriximate location (from description here: https://www.geo-rapp.org/pilot-activities-2/colombia/)	Macroarthopods	4°33'41.6"N 71°19'46.2"W
269	carimagua research station-crops-rice	0	0-30	Colombia	Crops	Tropical and Subtropical Grasslands, Savannas and Shrublands	Crops		26	2300	soil+litter	soil/litter	Myriapoda	0	0	0	0	0	Myriapoda	Arthropoda	14	0	individuals/m^2	Decaens et al., 1994	https://www.researchgate.net/profile/German_Escobar_Beron/publication/303174921_Impacto_del_manejo_de_la_tierra_en_la_macrofauna_del_suelo_en_los_Llanos_Orientales_de_Colombia/links/581177df08ae009606be81e5/Impacto-del-manejo-de-la-tierra-en-la-macrofauna-del-suelo-en-los-Llanos-Orientales-de-Colombia.pdf	table 2B		1/05/1993-01/08/1993	Appriximate location (from description here: https://www.geo-rapp.org/pilot-activities-2/colombia/)	Macroarthopods	4°33'41.6"N 71°19'46.2"W
270	carimagua research station-crops-cassava	0	0-30	Colombia	Crops	Tropical and Subtropical Grasslands, Savannas and Shrublands	Crops		26	2300	soil+litter	soil/litter	Isoptera	0	Isoptera	Blattodea	Pterygota	Insecta	Hexapoda	Arthropoda	195	0	individuals/m^2	Decaens et al., 1994	https://www.researchgate.net/profile/German_Escobar_Beron/publication/303174921_Impacto_del_manejo_de_la_tierra_en_la_macrofauna_del_suelo_en_los_Llanos_Orientales_de_Colombia/links/581177df08ae009606be81e5/Impacto-del-manejo-de-la-tierra-en-la-macrofauna-del-suelo-en-los-Llanos-Orientales-de-Colombia.pdf	table 2B		1/05/1993-01/08/1993	Appriximate location (from description here: https://www.geo-rapp.org/pilot-activities-2/colombia/)	Macroarthopods	4°33'41.6"N 71°19'46.2"W
271	carimagua research station-crops-cassava	0	0-30	Colombia	Crops	Tropical and Subtropical Grasslands, Savannas and Shrublands	Crops		26	2300	soil+litter	soil/litter	Formicidae	Formicidae	0	Hymenoptera	Pterygota	Insecta	Hexapoda	Arthropoda	19	0	individuals/m^2	Decaens et al., 1994	https://www.researchgate.net/profile/German_Escobar_Beron/publication/303174921_Impacto_del_manejo_de_la_tierra_en_la_macrofauna_del_suelo_en_los_Llanos_Orientales_de_Colombia/links/581177df08ae009606be81e5/Impacto-del-manejo-de-la-tierra-en-la-macrofauna-del-suelo-en-los-Llanos-Orientales-de-Colombia.pdf	table 2B		1/05/1993-01/08/1993	Appriximate location (from description here: https://www.geo-rapp.org/pilot-activities-2/colombia/)	Macroarthopods	4°33'41.6"N 71°19'46.2"W
272	carimagua research station-crops-cassava	0	0-30	Colombia	Crops	Tropical and Subtropical Grasslands, Savannas and Shrublands	Crops		26	2300	soil+litter	soil/litter	Coleoptera	0	0	Coleoptera	Pterygota	Insecta	Hexapoda	Arthropoda	104	0	individuals/m^2	Decaens et al., 1994	https://www.researchgate.net/profile/German_Escobar_Beron/publication/303174921_Impacto_del_manejo_de_la_tierra_en_la_macrofauna_del_suelo_en_los_Llanos_Orientales_de_Colombia/links/581177df08ae009606be81e5/Impacto-del-manejo-de-la-tierra-en-la-macrofauna-del-suelo-en-los-Llanos-Orientales-de-Colombia.pdf	table 2B		1/05/1993-01/08/1993	Appriximate location (from description here: https://www.geo-rapp.org/pilot-activities-2/colombia/)	Macroarthopods	4°33'41.6"N 71°19'46.2"W
273	carimagua research station-crops-cassava	0	0-30	Colombia	Crops	Tropical and Subtropical Grasslands, Savannas and Shrublands	Crops		26	2300	soil+litter	soil/litter	Arachnida	0	0	0	0	Arachnida	Chelicerata	Arthropoda	11	0	individuals/m^2	Decaens et al., 1994	https://www.researchgate.net/profile/German_Escobar_Beron/publication/303174921_Impacto_del_manejo_de_la_tierra_en_la_macrofauna_del_suelo_en_los_Llanos_Orientales_de_Colombia/links/581177df08ae009606be81e5/Impacto-del-manejo-de-la-tierra-en-la-macrofauna-del-suelo-en-los-Llanos-Orientales-de-Colombia.pdf	table 2B		1/05/1993-01/08/1993	Appriximate location (from description here: https://www.geo-rapp.org/pilot-activities-2/colombia/)	Macroarthopods	4°33'41.6"N 71°19'46.2"W
274	carimagua research station-crops-cassava	0	0-30	Colombia	Crops	Tropical and Subtropical Grasslands, Savannas and Shrublands	Crops		26	2300	soil+litter	soil/litter	Myriapoda	0	0	0	0	0	Myriapoda	Arthropoda	91	0	individuals/m^2	Decaens et al., 1994	https://www.researchgate.net/profile/German_Escobar_Beron/publication/303174921_Impacto_del_manejo_de_la_tierra_en_la_macrofauna_del_suelo_en_los_Llanos_Orientales_de_Colombia/links/581177df08ae009606be81e5/Impacto-del-manejo-de-la-tierra-en-la-macrofauna-del-suelo-en-los-Llanos-Orientales-de-Colombia.pdf	table 2B		1/05/1993-01/08/1993	Appriximate location (from description here: https://www.geo-rapp.org/pilot-activities-2/colombia/)	Macroarthopods	4°33'41.6"N 71°19'46.2"W
275	Hornsund, Spitsbergen-plot 1- under plant associations	76° 57' N, 15° 46' E	5	Norway	Tundra	Boreal Forests/Taiga	Boreal Forests/Taiga				soil+litter	soil/litter	Arachnida	0	0	0	0	Arachnida	Chelicerata	Arthropoda	65	0	individuals/m^2	Byzova et al., 1995	http://polar.pan.pl/ppr16/1995-3-4_245-266.pdf	table 10		1989		Arthopods
276	Hornsund, Spitsbergen-plot 1- open ground	76° 57' N, 15° 46' E	5	Norway	Tundra	Boreal Forests/Taiga	Boreal Forests/Taiga				soil+litter	soil/litter	Arachnida	0	0	0	0	Arachnida	Chelicerata	Arthropoda	0	0	individuals/m^2	Byzova et al., 1995	http://polar.pan.pl/ppr16/1995-3-4_245-266.pdf	table 10		1989		Arthopods
277	Hornsund, Spitsbergen-plot 2	76° 57' N, 15° 46' E	5	Norway	Tundra	Boreal Forests/Taiga	Boreal Forests/Taiga				soil+litter	soil/litter	Arachnida	0	0	0	0	Arachnida	Chelicerata	Arthropoda	0	0	individuals/m^2	Byzova et al., 1995	http://polar.pan.pl/ppr16/1995-3-4_245-266.pdf	table 10		1989		Arthopods
278	Hornsund, Spitsbergen-plot 3	76° 57' N, 15° 46' E	5	Norway	Tundra	Boreal Forests/Taiga	Boreal Forests/Taiga				soil+litter	soil/litter	Arachnida	0	0	0	0	Arachnida	Chelicerata	Arthropoda	70	0	individuals/m^2	Byzova et al., 1995	http://polar.pan.pl/ppr16/1995-3-4_245-266.pdf	table 10		1989		Arthopods
279	Hornsund, Spitsbergen-plot 4- in the moss and turf layers	76° 57' N, 15° 46' E	10	Norway	Tundra	Boreal Forests/Taiga	Boreal Forests/Taiga				soil+litter	soil/litter	Arachnida	0	0	0	0	Arachnida	Chelicerata	Arthropoda	30	0	individuals/m^2	Byzova et al., 1995	http://polar.pan.pl/ppr16/1995-3-4_245-266.pdf	table 10		1989		Arthopods
280	Hornsund, Spitsbergen-plot 1- under plant associations	76° 57' N, 15° 46' E	5	Norway	Tundra	Boreal Forests/Taiga	Boreal Forests/Taiga				soil+litter	soil/litter	Diptera Larvae	0	0	Diptera	Pterygota	Insecta	Hexapoda	Arthropoda	19	0	individuals/m^2	Byzova et al., 1995	http://polar.pan.pl/ppr16/1995-3-4_245-266.pdf	table 10		1989		Arthopods
281	Hornsund, Spitsbergen-plot 1- open ground	76° 57' N, 15° 46' E	5	Norway	Tundra	Boreal Forests/Taiga	Boreal Forests/Taiga				soil+litter	soil/litter	Diptera Larvae	0	0	Diptera	Pterygota	Insecta	Hexapoda	Arthropoda	0	0	individuals/m^2	Byzova et al., 1995	http://polar.pan.pl/ppr16/1995-3-4_245-266.pdf	table 10		1989		Arthopods
282	Hornsund, Spitsbergen-plot 2	76° 57' N, 15° 46' E	5	Norway	Tundra	Boreal Forests/Taiga	Boreal Forests/Taiga				soil+litter	soil/litter	Diptera Larvae	0	0	Diptera	Pterygota	Insecta	Hexapoda	Arthropoda	84	0	individuals/m^2	Byzova et al., 1995	http://polar.pan.pl/ppr16/1995-3-4_245-266.pdf	table 10		1989		Arthopods
283	Hornsund, Spitsbergen-plot 4- in the moss and turf layers	76° 57' N, 15° 46' E	10	Norway	Tundra	Boreal Forests/Taiga	Boreal Forests/Taiga				soil+litter	soil/litter	Diptera Larvae	0	0	Diptera	Pterygota	Insecta	Hexapoda	Arthropoda	2242	0	individuals/m^2	Byzova et al., 1995	http://polar.pan.pl/ppr16/1995-3-4_245-266.pdf	table 10		1989		Arthopods
284	Hornsund, Spitsbergen-plot 1- under plant associations	76° 57' N, 15° 46' E	5	Norway	Tundra	Boreal Forests/Taiga	Boreal Forests/Taiga				soil+litter	soil/litter	Staphylinidae	Staphylinidae	0	Coleoptera	Pterygota	Insecta	Hexapoda	Arthropoda	0	0	individuals/m^2	Byzova et al., 1995	http://polar.pan.pl/ppr16/1995-3-4_245-266.pdf	table 10		1989		Arthopods
285	Hornsund, Spitsbergen-plot 1- open ground	76° 57' N, 15° 46' E	5	Norway	Tundra	Boreal Forests/Taiga	Boreal Forests/Taiga				soil+litter	soil/litter	Staphylinidae	Staphylinidae	0	Coleoptera	Pterygota	Insecta	Hexapoda	Arthropoda	0	0	individuals/m^2	Byzova et al., 1995	http://polar.pan.pl/ppr16/1995-3-4_245-266.pdf	table 10		1989		Arthopods
286	Hornsund, Spitsbergen-plot 2	76° 57' N, 15° 46' E	5	Norway	Tundra	Boreal Forests/Taiga	Boreal Forests/Taiga				soil+litter	soil/litter	Staphylinidae	Staphylinidae	0	Coleoptera	Pterygota	Insecta	Hexapoda	Arthropoda	0	0	individuals/m^2	Byzova et al., 1995	http://polar.pan.pl/ppr16/1995-3-4_245-266.pdf	table 10		1989		Arthopods
287	Hornsund, Spitsbergen-plot 3	76° 57' N, 15° 46' E	5	Norway	Tundra	Boreal Forests/Taiga	Boreal Forests/Taiga				soil+litter	soil/litter	Staphylinidae	Staphylinidae	0	Coleoptera	Pterygota	Insecta	Hexapoda	Arthropoda	0	0	individuals/m^2	Byzova et al., 1995	http://polar.pan.pl/ppr16/1995-3-4_245-266.pdf	table 10		1989		Arthopods
288	Hornsund, Spitsbergen-plot 4- in the moss and turf layers	76° 57' N, 15° 46' E	10	Norway	Tundra	Boreal Forests/Taiga	Boreal Forests/Taiga				soil+litter	soil/litter	Staphylinidae	Staphylinidae	0	Coleoptera	Pterygota	Insecta	Hexapoda	Arthropoda	36	0	individuals/m^2	Byzova et al., 1995	http://polar.pan.pl/ppr16/1995-3-4_245-266.pdf	table 10		1989		Arthopods
289	Hornsund, Spitsbergen-plot 1- under plant associations	76° 57' N, 15° 46' E	5	Norway	Tundra	Boreal Forests/Taiga	Boreal Forests/Taiga				soil+litter	soil/litter	Oribatida	0	0	Oribatida	Acari	Arachnida	Chelicerata	Arthropoda	27400	0	individuals/m^2	Byzova et al., 1995	http://polar.pan.pl/ppr16/1995-3-4_245-266.pdf	table 10		1989		Arthopods
290	Hornsund, Spitsbergen-plot 1- open ground	76° 57' N, 15° 46' E	5	Norway	Tundra	Boreal Forests/Taiga	Boreal Forests/Taiga				soil+litter	soil/litter	Oribatida	0	0	Oribatida	Acari	Arachnida	Chelicerata	Arthropoda	9168	0	individuals/m^2	Byzova et al., 1995	http://polar.pan.pl/ppr16/1995-3-4_245-266.pdf	table 10		1989		Arthopods
291	Hornsund, Spitsbergen-plot 2	76° 57' N, 15° 46' E	5	Norway	Tundra	Boreal Forests/Taiga	Boreal Forests/Taiga				soil+litter	soil/litter	Oribatida	0	0	Oribatida	Acari	Arachnida	Chelicerata	Arthropoda	18510	0	individuals/m^2	Byzova et al., 1995	http://polar.pan.pl/ppr16/1995-3-4_245-266.pdf	table 10		1989		Arthopods
292	Hornsund, Spitsbergen-plot 3	76° 57' N, 15° 46' E	5	Norway	Tundra	Boreal Forests/Taiga	Boreal Forests/Taiga				soil+litter	soil/litter	Oribatida	0	0	Oribatida	Acari	Arachnida	Chelicerata	Arthropoda	38456	0	individuals/m^2	Byzova et al., 1995	http://polar.pan.pl/ppr16/1995-3-4_245-266.pdf	table 10		1989		Arthopods
293	Hornsund, Spitsbergen-plot 4- in the moss and turf layers	76° 57' N, 15° 46' E	10	Norway	Tundra	Boreal Forests/Taiga	Boreal Forests/Taiga				soil+litter	soil/litter	Oribatida	0	0	Oribatida	Acari	Arachnida	Chelicerata	Arthropoda	42240	0	individuals/m^2	Byzova et al., 1995	http://polar.pan.pl/ppr16/1995-3-4_245-266.pdf	table 10		1989		Arthopods
294	Hornsund, Spitsbergen-plot 1- under plant associations	76° 57' N, 15° 46' E	5	Norway	Tundra	Boreal Forests/Taiga	Boreal Forests/Taiga				soil+litter	soil/litter	Acari	0	0	0	Acari	Arachnida	Chelicerata	Arthropoda	6752	0	individuals/m^2	Byzova et al., 1995	http://polar.pan.pl/ppr16/1995-3-4_245-266.pdf	table 10		1989		Arthopods
295	Hornsund, Spitsbergen-plot 1- open ground	76° 57' N, 15° 46' E	5	Norway	Tundra	Boreal Forests/Taiga	Boreal Forests/Taiga				soil+litter	soil/litter	Acari	0	0	0	Acari	Arachnida	Chelicerata	Arthropoda	680	0	individuals/m^2	Byzova et al., 1995	http://polar.pan.pl/ppr16/1995-3-4_245-266.pdf	table 10		1989		Arthopods
296	Hornsund, Spitsbergen-plot 2	76° 57' N, 15° 46' E	5	Norway	Tundra	Boreal Forests/Taiga	Boreal Forests/Taiga				soil+litter	soil/litter	Acari	0	0	0	Acari	Arachnida	Chelicerata	Arthropoda	3481	0	individuals/m^2	Byzova et al., 1995	http://polar.pan.pl/ppr16/1995-3-4_245-266.pdf	table 10		1989		Arthopods
297	Hornsund, Spitsbergen-plot 3	76° 57' N, 15° 46' E	5	Norway	Tundra	Boreal Forests/Taiga	Boreal Forests/Taiga				soil+litter	soil/litter	Acari	0	0	0	Acari	Arachnida	Chelicerata	Arthropoda	4528	0	individuals/m^2	Byzova et al., 1995	http://polar.pan.pl/ppr16/1995-3-4_245-266.pdf	table 10		1989		Arthopods
298	Hornsund, Spitsbergen-plot 4- in the moss and turf layers	76° 57' N, 15° 46' E	10	Norway	Tundra	Boreal Forests/Taiga	Boreal Forests/Taiga				soil+litter	soil/litter	Acari	0	0	0	Acari	Arachnida	Chelicerata	Arthropoda	18267	0	individuals/m^2	Byzova et al., 1995	http://polar.pan.pl/ppr16/1995-3-4_245-266.pdf	table 10		1989		Arthopods
299	Hornsund, Spitsbergen-plot 1- under plant associations	76° 57' N, 15° 46' E	5	Norway	Tundra	Boreal Forests/Taiga	Boreal Forests/Taiga				soil+litter	soil/litter	Collembola	0	0	0	Collembola	Entognatha	Hexapoda	Arthropoda	24848	0	individuals/m^2	Byzova et al., 1995	http://polar.pan.pl/ppr16/1995-3-4_245-266.pdf	table 10		1989		Arthopods
300	Hornsund, Spitsbergen-plot 1- open ground	76° 57' N, 15° 46' E	5	Norway	Tundra	Boreal Forests/Taiga	Boreal Forests/Taiga				soil+litter	soil/litter	Collembola	0	0	0	Collembola	Entognatha	Hexapoda	Arthropoda	6920	0	individuals/m^2	Byzova et al., 1995	http://polar.pan.pl/ppr16/1995-3-4_245-266.pdf	table 10		1989		Arthopods
301	Hornsund, Spitsbergen-plot 2	76° 57' N, 15° 46' E	5	Norway	Tundra	Boreal Forests/Taiga	Boreal Forests/Taiga				soil+litter	soil/litter	Collembola	0	0	0	Collembola	Entognatha	Hexapoda	Arthropoda	345040	0	individuals/m^2	Byzova et al., 1995	http://polar.pan.pl/ppr16/1995-3-4_245-266.pdf	table 10		1989		Arthopods
302	Hornsund, Spitsbergen-plot 3	76° 57' N, 15° 46' E	5	Norway	Tundra	Boreal Forests/Taiga	Boreal Forests/Taiga				soil+litter	soil/litter	Collembola	0	0	0	Collembola	Entognatha	Hexapoda	Arthropoda	69832	0	individuals/m^2	Byzova et al., 1995	http://polar.pan.pl/ppr16/1995-3-4_245-266.pdf	table 10		1989		Arthopods
303	Hornsund, Spitsbergen-plot 4- in the moss and turf layers	76° 57' N, 15° 46' E	10	Norway	Tundra	Boreal Forests/Taiga	Boreal Forests/Taiga				soil+litter	soil/litter	Collembola	0	0	0	Collembola	Entognatha	Hexapoda	Arthropoda	560654	0	individuals/m^2	Byzova et al., 1995	http://polar.pan.pl/ppr16/1995-3-4_245-266.pdf	table 10		1989		Arthopods
304	Hornsund, Spitsbergen-plot 1- under plant associations	76° 57' N, 15° 46' E	5	Norway	Tundra	Boreal Forests/Taiga	Boreal Forests/Taiga				soil+litter	soil/litter	Arachnida	0	0	0	0	Arachnida	Chelicerata	Arthropoda	48	0	mg/m^2 (wet weight)	Byzova et al., 1995	http://polar.pan.pl/ppr16/1995-3-4_245-266.pdf	table 10		1989		Arthopods
305	Hornsund, Spitsbergen-plot 1- open ground	76° 57' N, 15° 46' E	5	Norway	Tundra	Boreal Forests/Taiga	Boreal Forests/Taiga				soil+litter	soil/litter	Arachnida	0	0	0	0	Arachnida	Chelicerata	Arthropoda	0	0	mg/m^2 (wet weight)	Byzova et al., 1995	http://polar.pan.pl/ppr16/1995-3-4_245-266.pdf	table 10		1989		Arthopods
306	Hornsund, Spitsbergen-plot 2	76° 57' N, 15° 46' E	5	Norway	Tundra	Boreal Forests/Taiga	Boreal Forests/Taiga				soil+litter	soil/litter	Arachnida	0	0	0	0	Arachnida	Chelicerata	Arthropoda	0	0	mg/m^2 (wet weight)	Byzova et al., 1995	http://polar.pan.pl/ppr16/1995-3-4_245-266.pdf	table 10		1989		Arthopods
307	Hornsund, Spitsbergen-plot 3	76° 57' N, 15° 46' E	5	Norway	Tundra	Boreal Forests/Taiga	Boreal Forests/Taiga				soil+litter	soil/litter	Arachnida	0	0	0	0	Arachnida	Chelicerata	Arthropoda	47.9	0	mg/m^2 (wet weight)	Byzova et al., 1995	http://polar.pan.pl/ppr16/1995-3-4_245-266.pdf	table 10		1989		Arthopods
308	Hornsund, Spitsbergen-plot 4- in the moss and turf layers	76° 57' N, 15° 46' E	10	Norway	Tundra	Boreal Forests/Taiga	Boreal Forests/Taiga				soil+litter	soil/litter	Arachnida	0	0	0	0	Arachnida	Chelicerata	Arthropoda	40	0	mg/m^2 (wet weight)	Byzova et al., 1995	http://polar.pan.pl/ppr16/1995-3-4_245-266.pdf	table 10		1989		Arthopods
309	Hornsund, Spitsbergen-plot 1- under plant associations	76° 57' N, 15° 46' E	5	Norway	Tundra	Boreal Forests/Taiga	Boreal Forests/Taiga				soil+litter	soil/litter	Diptera Larvae	0	0	Diptera	Pterygota	Insecta	Hexapoda	Arthropoda	16.9	0	mg/m^2 (wet weight)	Byzova et al., 1995	http://polar.pan.pl/ppr16/1995-3-4_245-266.pdf	table 10		1989		Arthopods
310	Hornsund, Spitsbergen-plot 1- open ground	76° 57' N, 15° 46' E	5	Norway	Tundra	Boreal Forests/Taiga	Boreal Forests/Taiga				soil+litter	soil/litter	Diptera Larvae	0	0	Diptera	Pterygota	Insecta	Hexapoda	Arthropoda	0	0	mg/m^2 (wet weight)	Byzova et al., 1995	http://polar.pan.pl/ppr16/1995-3-4_245-266.pdf	table 10		1989		Arthopods
311	Hornsund, Spitsbergen-plot 2	76° 57' N, 15° 46' E	5	Norway	Tundra	Boreal Forests/Taiga	Boreal Forests/Taiga				soil+litter	soil/litter	Diptera Larvae	0	0	Diptera	Pterygota	Insecta	Hexapoda	Arthropoda	75.5	0	mg/m^2 (wet weight)	Byzova et al., 1995	http://polar.pan.pl/ppr16/1995-3-4_245-266.pdf	table 10		1989		Arthopods
312	Hornsund, Spitsbergen-plot 3	76° 57' N, 15° 46' E	5	Norway	Tundra	Boreal Forests/Taiga	Boreal Forests/Taiga				soil+litter	soil/litter	Diptera Larvae	0	0	Diptera	Pterygota	Insecta	Hexapoda	Arthropoda	4.5	0	mg/m^2 (wet weight)	Byzova et al., 1995	http://polar.pan.pl/ppr16/1995-3-4_245-266.pdf	table 10		1989		Arthopods
313	Hornsund, Spitsbergen-plot 4- in the moss and turf layers	76° 57' N, 15° 46' E	10	Norway	Tundra	Boreal Forests/Taiga	Boreal Forests/Taiga				soil+litter	soil/litter	Diptera Larvae	0	0	Diptera	Pterygota	Insecta	Hexapoda	Arthropoda	2271	0	mg/m^2 (wet weight)	Byzova et al., 1995	http://polar.pan.pl/ppr16/1995-3-4_245-266.pdf	table 10		1989		Arthopods
314	Hornsund, Spitsbergen-plot 1- under plant associations	76° 57' N, 15° 46' E	5	Norway	Tundra	Boreal Forests/Taiga	Boreal Forests/Taiga				soil+litter	soil/litter	Staphylinidae	Staphylinidae	0	Coleoptera	Pterygota	Insecta	Hexapoda	Arthropoda	0	0	mg/m^2 (wet weight)	Byzova et al., 1995	http://polar.pan.pl/ppr16/1995-3-4_245-266.pdf	table 10		1989		Arthopods
315	Hornsund, Spitsbergen-plot 1- open ground	76° 57' N, 15° 46' E	5	Norway	Tundra	Boreal Forests/Taiga	Boreal Forests/Taiga				soil+litter	soil/litter	Staphylinidae	Staphylinidae	0	Coleoptera	Pterygota	Insecta	Hexapoda	Arthropoda	0	0	mg/m^2 (wet weight)	Byzova et al., 1995	http://polar.pan.pl/ppr16/1995-3-4_245-266.pdf	table 10		1989		Arthopods
316	Hornsund, Spitsbergen-plot 2	76° 57' N, 15° 46' E	5	Norway	Tundra	Boreal Forests/Taiga	Boreal Forests/Taiga				soil+litter	soil/litter	Staphylinidae	Staphylinidae	0	Coleoptera	Pterygota	Insecta	Hexapoda	Arthropoda	0	0	mg/m^2 (wet weight)	Byzova et al., 1995	http://polar.pan.pl/ppr16/1995-3-4_245-266.pdf	table 10		1989		Arthopods
317	Hornsund, Spitsbergen-plot 3	76° 57' N, 15° 46' E	5	Norway	Tundra	Boreal Forests/Taiga	Boreal Forests/Taiga				soil+litter	soil/litter	Staphylinidae	Staphylinidae	0	Coleoptera	Pterygota	Insecta	Hexapoda	Arthropoda	0	0	mg/m^2 (wet weight)	Byzova et al., 1995	http://polar.pan.pl/ppr16/1995-3-4_245-266.pdf	table 10		1989		Arthopods
318	Hornsund, Spitsbergen-plot 4- in the moss and turf layers	76° 57' N, 15° 46' E	10	Norway	Tundra	Boreal Forests/Taiga	Boreal Forests/Taiga				soil+litter	soil/litter	Staphylinidae	Staphylinidae	0	Coleoptera	Pterygota	Insecta	Hexapoda	Arthropoda	28.9	0	mg/m^2 (wet weight)	Byzova et al., 1995	http://polar.pan.pl/ppr16/1995-3-4_245-266.pdf	table 10		1989		Arthopods
319	Hornsund, Spitsbergen-plot 1- under plant associations	76° 57' N, 15° 46' E	5	Norway	Tundra	Boreal Forests/Taiga	Boreal Forests/Taiga				soil+litter	soil/litter	Oribatida	0	0	Oribatida	Acari	Arachnida	Chelicerata	Arthropoda	203.4	0	mg/m^2 (wet weight)	Byzova et al., 1995	http://polar.pan.pl/ppr16/1995-3-4_245-266.pdf	table 10		1989		Arthopods
320	Hornsund, Spitsbergen-plot 1- open ground	76° 57' N, 15° 46' E	5	Norway	Tundra	Boreal Forests/Taiga	Boreal Forests/Taiga				soil+litter	soil/litter	Oribatida	0	0	Oribatida	Acari	Arachnida	Chelicerata	Arthropoda	160.7	0	mg/m^2 (wet weight)	Byzova et al., 1995	http://polar.pan.pl/ppr16/1995-3-4_245-266.pdf	table 10		1989		Arthopods
321	Hornsund, Spitsbergen-plot 2	76° 57' N, 15° 46' E	5	Norway	Tundra	Boreal Forests/Taiga	Boreal Forests/Taiga				soil+litter	soil/litter	Oribatida	0	0	Oribatida	Acari	Arachnida	Chelicerata	Arthropoda	128.9	0	mg/m^2 (wet weight)	Byzova et al., 1995	http://polar.pan.pl/ppr16/1995-3-4_245-266.pdf	table 10		1989		Arthopods
322	Hornsund, Spitsbergen-plot 3	76° 57' N, 15° 46' E	5	Norway	Tundra	Boreal Forests/Taiga	Boreal Forests/Taiga				soil+litter	soil/litter	Oribatida	0	0	Oribatida	Acari	Arachnida	Chelicerata	Arthropoda	358.6	0	mg/m^2 (wet weight)	Byzova et al., 1995	http://polar.pan.pl/ppr16/1995-3-4_245-266.pdf	table 10		1989		Arthopods
323	Hornsund, Spitsbergen-plot 4- in the moss and turf layers	76° 57' N, 15° 46' E	10	Norway	Tundra	Boreal Forests/Taiga	Boreal Forests/Taiga				soil+litter	soil/litter	Oribatida	0	0	Oribatida	Acari	Arachnida	Chelicerata	Arthropoda	70.3	0	mg/m^2 (wet weight)	Byzova et al., 1995	http://polar.pan.pl/ppr16/1995-3-4_245-266.pdf	table 10		1989		Arthopods
324	Hornsund, Spitsbergen-plot 1- under plant associations	76° 57' N, 15° 46' E	5	Norway	Tundra	Boreal Forests/Taiga	Boreal Forests/Taiga				soil+litter	soil/litter	Acari	0	0	0	Acari	Arachnida	Chelicerata	Arthropoda	25.2	0	mg/m^2 (wet weight)	Byzova et al., 1995	http://polar.pan.pl/ppr16/1995-3-4_245-266.pdf	table 10		1989		Arthopods
325	Hornsund, Spitsbergen-plot 1- open ground	76° 57' N, 15° 46' E	5	Norway	Tundra	Boreal Forests/Taiga	Boreal Forests/Taiga				soil+litter	soil/litter	Acari	0	0	0	Acari	Arachnida	Chelicerata	Arthropoda	3.1	0	mg/m^2 (wet weight)	Byzova et al., 1995	http://polar.pan.pl/ppr16/1995-3-4_245-266.pdf	table 10		1989		Arthopods
326	Hornsund, Spitsbergen-plot 2	76° 57' N, 15° 46' E	5	Norway	Tundra	Boreal Forests/Taiga	Boreal Forests/Taiga				soil+litter	soil/litter	Acari	0	0	0	Acari	Arachnida	Chelicerata	Arthropoda	231	0	mg/m^2 (wet weight)	Byzova et al., 1995	http://polar.pan.pl/ppr16/1995-3-4_245-266.pdf	table 10		1989		Arthopods
327	Hornsund, Spitsbergen-plot 3	76° 57' N, 15° 46' E	5	Norway	Tundra	Boreal Forests/Taiga	Boreal Forests/Taiga				soil+litter	soil/litter	Acari	0	0	0	Acari	Arachnida	Chelicerata	Arthropoda	26.6	0	mg/m^2 (wet weight)	Byzova et al., 1995	http://polar.pan.pl/ppr16/1995-3-4_245-266.pdf	table 10		1989		Arthopods
328	Hornsund, Spitsbergen-plot 4- in the moss and turf layers	76° 57' N, 15° 46' E	10	Norway	Tundra	Boreal Forests/Taiga	Boreal Forests/Taiga				soil+litter	soil/litter	Acari	0	0	0	Acari	Arachnida	Chelicerata	Arthropoda	38.5	0	mg/m^2 (wet weight)	Byzova et al., 1995	http://polar.pan.pl/ppr16/1995-3-4_245-266.pdf	table 10		1989		Arthopods
329	Hornsund, Spitsbergen-plot 1- under plant associations	76° 57' N, 15° 46' E	5	Norway	Tundra	Boreal Forests/Taiga	Boreal Forests/Taiga				soil+litter	soil/litter	Collembola	0	0	0	Collembola	Entognatha	Hexapoda	Arthropoda	462.6	0	mg/m^2 (wet weight)	Byzova et al., 1995	http://polar.pan.pl/ppr16/1995-3-4_245-266.pdf	table 10		1989		Arthopods
330	Hornsund, Spitsbergen-plot 1- open ground	76° 57' N, 15° 46' E	5	Norway	Tundra	Boreal Forests/Taiga	Boreal Forests/Taiga				soil+litter	soil/litter	Collembola	0	0	0	Collembola	Entognatha	Hexapoda	Arthropoda	144.5	0	mg/m^2 (wet weight)	Byzova et al., 1995	http://polar.pan.pl/ppr16/1995-3-4_245-266.pdf	table 10		1989		Arthopods
331	Hornsund, Spitsbergen-plot 2	76° 57' N, 15° 46' E	5	Norway	Tundra	Boreal Forests/Taiga	Boreal Forests/Taiga				soil+litter	soil/litter	Collembola	0	0	0	Collembola	Entognatha	Hexapoda	Arthropoda	6204.7	0	mg/m^2 (wet weight)	Byzova et al., 1995	http://polar.pan.pl/ppr16/1995-3-4_245-266.pdf	table 10		1989		Arthopods
332	Hornsund, Spitsbergen-plot 3	76° 57' N, 15° 46' E	5	Norway	Tundra	Boreal Forests/Taiga	Boreal Forests/Taiga				soil+litter	soil/litter	Collembola	0	0	0	Collembola	Entognatha	Hexapoda	Arthropoda	1580.8	0	mg/m^2 (wet weight)	Byzova et al., 1995	http://polar.pan.pl/ppr16/1995-3-4_245-266.pdf	table 10		1989		Arthopods
333	Hornsund, Spitsbergen-plot 4- in the moss and turf layers	76° 57' N, 15° 46' E	10	Norway	Tundra	Boreal Forests/Taiga	Boreal Forests/Taiga				soil+litter	soil/litter	Collembola	0	0	0	Collembola	Entognatha	Hexapoda	Arthropoda	17009.1	0	mg/m^2 (wet weight)	Byzova et al., 1995	http://polar.pan.pl/ppr16/1995-3-4_245-266.pdf	table 10		1989		Arthopods
334	Jyvaskyla-Birch after Spruce	62°42' N, 25°40' E	0-5	Finland	taiga	Boreal Forests/Taiga	Boreal Forests/Taiga				soil+litter	soil/litter	Collembola	0	0	0	Collembola	Entognatha	Hexapoda	Arthropoda	105	0	mg/m^2 (dry weight)	Huhta & Raty, 2005	https://silvafennica.fi/article/392	table 3		01/05/1998-01/10/1998	The middle of the plot area - 62°24’–63°00’ N, 25°30–50’ E	Arthopods
335	Jyvaskyla-Birch after Spruce	62°42' N, 25°40' E	0-5	Finland	taiga	Boreal Forests/Taiga	Boreal Forests/Taiga				soil+litter	soil/litter	Collembola	0	0	0	Collembola	Entognatha	Hexapoda	Arthropoda	54.8	0	mg/m^2 (dry weight)	Huhta & Raty, 2005	https://silvafennica.fi/article/392	table 3		01/05/1998-01/10/1998	The middle of the plot area - 62°24’–63°00’ N, 25°30–50’ E	Arthopods
336	Jyvaskyla-Birch after Spruce	62°42' N, 25°40' E	0-5	Finland	taiga	Boreal Forests/Taiga	Boreal Forests/Taiga				soil+litter	soil/litter	Collembola	0	0	0	Collembola	Entognatha	Hexapoda	Arthropoda	126.6	0	mg/m^2 (dry weight)	Huhta & Raty, 2005	https://silvafennica.fi/article/392	table 3		01/05/1998-01/10/1998	The middle of the plot area - 62°24’–63°00’ N, 25°30–50’ E	Arthopods
337	Jyvaskyla-Birch after Field	62°42' N, 25°40' E	0-5	Finland	taiga	Boreal Forests/Taiga	Boreal Forests/Taiga				soil+litter	soil/litter	Collembola	0	0	0	Collembola	Entognatha	Hexapoda	Arthropoda	27	0	mg/m^2 (dry weight)	Huhta & Raty, 2005	https://silvafennica.fi/article/392	table 3		01/05/1998-01/10/1998	The middle of the plot area - 62°24’–63°00’ N, 25°30–50’ E	Arthopods
338	Jyvaskyla-Birch after Field	62°42' N, 25°40' E	0-5	Finland	taiga	Boreal Forests/Taiga	Boreal Forests/Taiga				soil+litter	soil/litter	Collembola	0	0	0	Collembola	Entognatha	Hexapoda	Arthropoda	35.4	0	mg/m^2 (dry weight)	Huhta & Raty, 2005	https://silvafennica.fi/article/392	table 3		01/05/1998-01/10/1998	The middle of the plot area - 62°24’–63°00’ N, 25°30–50’ E	Arthopods
339	Jyvaskyla-Birch after Field	62°42' N, 25°40' E	0-5	Finland	taiga	Boreal Forests/Taiga	Boreal Forests/Taiga				soil+litter	soil/litter	Collembola	0	0	0	Collembola	Entognatha	Hexapoda	Arthropoda	60.6	0	mg/m^2 (dry weight)	Huhta & Raty, 2005	https://silvafennica.fi/article/392	table 3		01/05/1998-01/10/1998	The middle of the plot area - 62°24’–63°00’ N, 25°30–50’ E	Arthopods
340	Jyvaskyla-Birch after Spruce	62°42' N, 25°40' E	0-5	Finland	taiga	Boreal Forests/Taiga	Boreal Forests/Taiga				soil+litter	soil/litter	Mesostigmata	0	0	Mesostigmata	Acari	Arachnida	Chelicerata	Arthropoda	107.2	0	mg/m^2 (dry weight)	Huhta & Raty, 2005	https://silvafennica.fi/article/392	table 3		01/05/1998-01/10/1998	The middle of the plot area - 62°24’–63°00’ N, 25°30–50’ E	Arthopods
341	Jyvaskyla-Birch after Spruce	62°42' N, 25°40' E	0-5	Finland	taiga	Boreal Forests/Taiga	Boreal Forests/Taiga				soil+litter	soil/litter	Mesostigmata	0	0	Mesostigmata	Acari	Arachnida	Chelicerata	Arthropoda	64.5	0	mg/m^2 (dry weight)	Huhta & Raty, 2005	https://silvafennica.fi/article/392	table 3		01/05/1998-01/10/1998	The middle of the plot area - 62°24’–63°00’ N, 25°30–50’ E	Arthopods
342	Jyvaskyla-Birch after Spruce	62°42' N, 25°40' E	0-5	Finland	taiga	Boreal Forests/Taiga	Boreal Forests/Taiga				soil+litter	soil/litter	Mesostigmata	0	0	Mesostigmata	Acari	Arachnida	Chelicerata	Arthropoda	132.1	0	mg/m^2 (dry weight)	Huhta & Raty, 2005	https://silvafennica.fi/article/392	table 3		01/05/1998-01/10/1998	The middle of the plot area - 62°24’–63°00’ N, 25°30–50’ E	Arthopods
343	Jyvaskyla-Birch after Field	62°42' N, 25°40' E	0-5	Finland	taiga	Boreal Forests/Taiga	Boreal Forests/Taiga				soil+litter	soil/litter	Mesostigmata	0	0	Mesostigmata	Acari	Arachnida	Chelicerata	Arthropoda	59	0	mg/m^2 (dry weight)	Huhta & Raty, 2005	https://silvafennica.fi/article/392	table 3		01/05/1998-01/10/1998	The middle of the plot area - 62°24’–63°00’ N, 25°30–50’ E	Arthopods
344	Jyvaskyla-Birch after Field	62°42' N, 25°40' E	0-5	Finland	taiga	Boreal Forests/Taiga	Boreal Forests/Taiga				soil+litter	soil/litter	Mesostigmata	0	0	Mesostigmata	Acari	Arachnida	Chelicerata	Arthropoda	97	0	mg/m^2 (dry weight)	Huhta & Raty, 2005	https://silvafennica.fi/article/392	table 3		01/05/1998-01/10/1998	The middle of the plot area - 62°24’–63°00’ N, 25°30–50’ E	Arthopods
345	Jyvaskyla-Birch after Field	62°42' N, 25°40' E	0-5	Finland	taiga	Boreal Forests/Taiga	Boreal Forests/Taiga				soil+litter	soil/litter	Mesostigmata	0	0	Mesostigmata	Acari	Arachnida	Chelicerata	Arthropoda	104.3	0	mg/m^2 (dry weight)	Huhta & Raty, 2005	https://silvafennica.fi/article/392	table 3		01/05/1998-01/10/1998	The middle of the plot area - 62°24’–63°00’ N, 25°30–50’ E	Arthopods
346	Jyvaskyla-Birch after Spruce	62°42' N, 25°40' E	0-5	Finland	taiga	Boreal Forests/Taiga	Boreal Forests/Taiga				soil+litter	soil/litter	Oribatida	0	0	Oribatida	Acari	Arachnida	Chelicerata	Arthropoda	352.7	0	mg/m^2 (dry weight)	Huhta & Raty, 2005	https://silvafennica.fi/article/392	table 3		01/05/1998-01/10/1998	The middle of the plot area - 62°24’–63°00’ N, 25°30–50’ E	Arthopods
347	Jyvaskyla-Birch after Spruce	62°42' N, 25°40' E	0-5	Finland	taiga	Boreal Forests/Taiga	Boreal Forests/Taiga				soil+litter	soil/litter	Oribatida	0	0	Oribatida	Acari	Arachnida	Chelicerata	Arthropoda	192.8	0	mg/m^2 (dry weight)	Huhta & Raty, 2005	https://silvafennica.fi/article/392	table 3		01/05/1998-01/10/1998	The middle of the plot area - 62°24’–63°00’ N, 25°30–50’ E	Arthopods
348	Jyvaskyla-Birch after Spruce	62°42' N, 25°40' E	0-5	Finland	taiga	Boreal Forests/Taiga	Boreal Forests/Taiga				soil+litter	soil/litter	Oribatida	0	0	Oribatida	Acari	Arachnida	Chelicerata	Arthropoda	314.2	0	mg/m^2 (dry weight)	Huhta & Raty, 2005	https://silvafennica.fi/article/392	table 3		01/05/1998-01/10/1998	The middle of the plot area - 62°24’–63°00’ N, 25°30–50’ E	Arthopods
349	Jyvaskyla-Birch after Field	62°42' N, 25°40' E	0-5	Finland	taiga	Boreal Forests/Taiga	Boreal Forests/Taiga				soil+litter	soil/litter	Oribatida	0	0	Oribatida	Acari	Arachnida	Chelicerata	Arthropoda	18.6	0	mg/m^2 (dry weight)	Huhta & Raty, 2005	https://silvafennica.fi/article/392	table 3		01/05/1998-01/10/1998	The middle of the plot area - 62°24’–63°00’ N, 25°30–50’ E	Arthopods
350	Jyvaskyla-Birch after Field	62°42' N, 25°40' E	0-5	Finland	taiga	Boreal Forests/Taiga	Boreal Forests/Taiga				soil+litter	soil/litter	Oribatida	0	0	Oribatida	Acari	Arachnida	Chelicerata	Arthropoda	73.1	0	mg/m^2 (dry weight)	Huhta & Raty, 2005	https://silvafennica.fi/article/392	table 3		01/05/1998-01/10/1998	The middle of the plot area - 62°24’–63°00’ N, 25°30–50’ E	Arthopods
351	Jyvaskyla-Birch after Field	62°42' N, 25°40' E	0-5	Finland	taiga	Boreal Forests/Taiga	Boreal Forests/Taiga				soil+litter	soil/litter	Oribatida	0	0	Oribatida	Acari	Arachnida	Chelicerata	Arthropoda	119.2	0	mg/m^2 (dry weight)	Huhta & Raty, 2005	https://silvafennica.fi/article/392	table 3		01/05/1998-01/10/1998	The middle of the plot area - 62°24’–63°00’ N, 25°30–50’ E	Arthopods
352	Jyvaskyla-Birch after Spruce	62°42' N, 25°40' E	0-5	Finland	taiga	Boreal Forests/Taiga	Boreal Forests/Taiga				soil+litter	soil/litter	Prostigmata	0	0	Trombidiformes	Acari	Arachnida	Chelicerata	Arthropoda	1.8	0	mg/m^2 (dry weight)	Huhta & Raty, 2005	https://silvafennica.fi/article/392	table 3		01/05/1998-01/10/1998	The middle of the plot area - 62°24’–63°00’ N, 25°30–50’ E	Arthopods
353	Jyvaskyla-Birch after Spruce	62°42' N, 25°40' E	0-5	Finland	taiga	Boreal Forests/Taiga	Boreal Forests/Taiga				soil+litter	soil/litter	Prostigmata	0	0	Trombidiformes	Acari	Arachnida	Chelicerata	Arthropoda	1.5	0	mg/m^2 (dry weight)	Huhta & Raty, 2005	https://silvafennica.fi/article/392	table 3		01/05/1998-01/10/1998	The middle of the plot area - 62°24’–63°00’ N, 25°30–50’ E	Arthopods
354	Jyvaskyla-Birch after Spruce	62°42' N, 25°40' E	0-5	Finland	taiga	Boreal Forests/Taiga	Boreal Forests/Taiga				soil+litter	soil/litter	Prostigmata	0	0	Trombidiformes	Acari	Arachnida	Chelicerata	Arthropoda	1.8	0	mg/m^2 (dry weight)	Huhta & Raty, 2005	https://silvafennica.fi/article/392	table 3		01/05/1998-01/10/1998	The middle of the plot area - 62°24’–63°00’ N, 25°30–50’ E	Arthopods
355	Jyvaskyla-Birch after Field	62°42' N, 25°40' E	0-5	Finland	taiga	Boreal Forests/Taiga	Boreal Forests/Taiga				soil+litter	soil/litter	Prostigmata	0	0	Trombidiformes	Acari	Arachnida	Chelicerata	Arthropoda	0.6	0	mg/m^2 (dry weight)	Huhta & Raty, 2005	https://silvafennica.fi/article/392	table 3		01/05/1998-01/10/1998	The middle of the plot area - 62°24’–63°00’ N, 25°30–50’ E	Arthopods
356	Jyvaskyla-Birch after Field	62°42' N, 25°40' E	0-5	Finland	taiga	Boreal Forests/Taiga	Boreal Forests/Taiga				soil+litter	soil/litter	Prostigmata	0	0	Trombidiformes	Acari	Arachnida	Chelicerata	Arthropoda	0.9	0	mg/m^2 (dry weight)	Huhta & Raty, 2005	https://silvafennica.fi/article/392	table 3		01/05/1998-01/10/1998	The middle of the plot area - 62°24’–63°00’ N, 25°30–50’ E	Arthopods
357	Jyvaskyla-Birch after Field	62°42' N, 25°40' E	0-5	Finland	taiga	Boreal Forests/Taiga	Boreal Forests/Taiga				soil+litter	soil/litter	Prostigmata	0	0	Trombidiformes	Acari	Arachnida	Chelicerata	Arthropoda	1.2	0	mg/m^2 (dry weight)	Huhta & Raty, 2005	https://silvafennica.fi/article/392	table 3		01/05/1998-01/10/1998	The middle of the plot area - 62°24’–63°00’ N, 25°30–50’ E	Arthopods
358	Jyvaskyla-Birch after Spruce	62°42' N, 25°40' E	0-5	Finland	taiga	Boreal Forests/Taiga	Boreal Forests/Taiga				soil+litter	soil/litter	Astigmata	0	0	Sarcoptiformes	Acari	Arachnida	Chelicerata	Arthropoda	0.5	0	mg/m^2 (dry weight)	Huhta & Raty, 2005	https://silvafennica.fi/article/392	table 3		01/05/1998-01/10/1998	The middle of the plot area - 62°24’–63°00’ N, 25°30–50’ E	Arthopods
359	Jyvaskyla-Birch after Spruce	62°42' N, 25°40' E	0-5	Finland	taiga	Boreal Forests/Taiga	Boreal Forests/Taiga				soil+litter	soil/litter	Astigmata	0	0	Sarcoptiformes	Acari	Arachnida	Chelicerata	Arthropoda	0.2	0	mg/m^2 (dry weight)	Huhta & Raty, 2005	https://silvafennica.fi/article/392	table 3		01/05/1998-01/10/1998	The middle of the plot area - 62°24’–63°00’ N, 25°30–50’ E	Arthopods
360	Jyvaskyla-Birch after Spruce	62°42' N, 25°40' E	0-5	Finland	taiga	Boreal Forests/Taiga	Boreal Forests/Taiga				soil+litter	soil/litter	Astigmata	0	0	Sarcoptiformes	Acari	Arachnida	Chelicerata	Arthropoda	0.6	0	mg/m^2 (dry weight)	Huhta & Raty, 2005	https://silvafennica.fi/article/392	table 3		01/05/1998-01/10/1998	The middle of the plot area - 62°24’–63°00’ N, 25°30–50’ E	Arthopods
361	Jyvaskyla-Birch after Field	62°42' N, 25°40' E	0-5	Finland	taiga	Boreal Forests/Taiga	Boreal Forests/Taiga				soil+litter	soil/litter	Astigmata	0	0	Sarcoptiformes	Acari	Arachnida	Chelicerata	Arthropoda	0.1	0	mg/m^2 (dry weight)	Huhta & Raty, 2005	https://silvafennica.fi/article/392	table 3		01/05/1998-01/10/1998	The middle of the plot area - 62°24’–63°00’ N, 25°30–50’ E	Arthopods
362	Jyvaskyla-Birch after Field	62°42' N, 25°40' E	0-5	Finland	taiga	Boreal Forests/Taiga	Boreal Forests/Taiga				soil+litter	soil/litter	Astigmata	0	0	Sarcoptiformes	Acari	Arachnida	Chelicerata	Arthropoda	0.3	0	mg/m^2 (dry weight)	Huhta & Raty, 2005	https://silvafennica.fi/article/392	table 3		01/05/1998-01/10/1998	The middle of the plot area - 62°24’–63°00’ N, 25°30–50’ E	Arthopods
363	Jyvaskyla-Birch after Field	62°42' N, 25°40' E	0-5	Finland	taiga	Boreal Forests/Taiga	Boreal Forests/Taiga				soil+litter	soil/litter	Astigmata	0	0	Sarcoptiformes	Acari	Arachnida	Chelicerata	Arthropoda	0.5	0	mg/m^2 (dry weight)	Huhta & Raty, 2005	https://silvafennica.fi/article/392	table 3		01/05/1998-01/10/1998	The middle of the plot area - 62°24’–63°00’ N, 25°30–50’ E	Arthopods
364	Ivantjarnsheden, Jadraas, Gastrikland	62°42' N, 25°40' E	0-20	sweden	taiga	Boreal Forests/Taiga	Boreal Forests/Taiga	185	3.8	600	soil+litter	soil/litter	Symphyla	0	0	0	0	Symphyla	Myriapoda	Arthropoda	35	0	individuals/m^2	persson et al.,1980	http://www.jstor.org/stable/20112829	table 3		01/07/1974-01/06/1975		Arthropods
365	Ivantjarnsheden, Jadraas, Gastrikland	62°42' N, 25°40' E	0-20	sweden	taiga	Boreal Forests/Taiga	Boreal Forests/Taiga	185	3.8	600	soil+litter	soil/litter	Symphyla	0	0	0	0	Symphyla	Myriapoda	Arthropoda	0.2	0	mg/m^2 (dry weight)	persson et al.,1980	http://www.jstor.org/stable/20112829	table 3		01/07/1974-01/06/1975		Arthropods
366	Ivantjarnsheden, Jadraas, Gastrikland	62°42' N, 25°40' E	0-20	sweden	taiga	Boreal Forests/Taiga	Boreal Forests/Taiga	185	3.8	600	soil+litter	soil/litter	Collembola	0	0	0	Collembola	Entognatha	Hexapoda	Arthropoda	60000	0	individuals/m^2	persson et al.,1980	http://www.jstor.org/stable/20112829	table 3		01/07/1974-01/06/1975		Arthropods
367	Ivantjarnsheden, Jadraas, Gastrikland	62°42' N, 25°40' E	0-20	sweden	taiga	Boreal Forests/Taiga	Boreal Forests/Taiga	185	3.8	600	soil+litter	soil/litter	Collembola	0	0	0	Collembola	Entognatha	Hexapoda	Arthropoda	94	0	mg/m^2 (dry weight)	persson et al.,1980	http://www.jstor.org/stable/20112829	table 3		01/07/1974-01/06/1975		Arthropods
368	Ivantjarnsheden, Jadraas, Gastrikland	62°42' N, 25°40' E	0-20	sweden	taiga	Boreal Forests/Taiga	Boreal Forests/Taiga	185	3.8	600	soil+litter	soil/litter	Protura	0	0	Protura	0	Entognatha	Hexapoda	Arthropoda	700	0	individuals/m^2	persson et al.,1980	http://www.jstor.org/stable/20112829	table 3		01/07/1974-01/06/1975		Arthropods
369	Ivantjarnsheden, Jadraas, Gastrikland	62°42' N, 25°40' E	0-20	sweden	taiga	Boreal Forests/Taiga	Boreal Forests/Taiga	185	3.8	600	soil+litter	soil/litter	Protura	0	0	Protura	0	Entognatha	Hexapoda	Arthropoda	0.3	0	mg/m^2 (dry weight)	persson et al.,1980	http://www.jstor.org/stable/20112829	table 3		01/07/1974-01/06/1975		Arthropods
370	Ivantjarnsheden, Jadraas, Gastrikland	62°42' N, 25°40' E	0-20	sweden	taiga	Boreal Forests/Taiga	Boreal Forests/Taiga	185	3.8	600	soil+litter	soil/litter	Gamasina	0	0	Mesostigmata	Acari	Arachnida	Chelicerata	Arthropoda	8400	0	individuals/m^2	persson et al.,1980	http://www.jstor.org/stable/20112829	table 3		01/07/1974-01/06/1975		Arthropods
371	Ivantjarnsheden, Jadraas, Gastrikland	62°42' N, 25°40' E	0-20	sweden	taiga	Boreal Forests/Taiga	Boreal Forests/Taiga	185	3.8	600	soil+litter	soil/litter	Gamasina	0	0	Mesostigmata	Acari	Arachnida	Chelicerata	Arthropoda	47	0	mg/m^2 (dry weight)	persson et al.,1980	http://www.jstor.org/stable/20112829	table 3		01/07/1974-01/06/1975		Arthropods
372	Ivantjarnsheden, Jadraas, Gastrikland	62°42' N, 25°40' E	0-20	sweden	taiga	Boreal Forests/Taiga	Boreal Forests/Taiga	185	3.8	600	soil+litter	soil/litter	Uropodina	0	0	Mesostigmata	Acari	Arachnida	Chelicerata	Arthropoda	180	0	individuals/m^2	persson et al.,1980	http://www.jstor.org/stable/20112829	table 3		01/07/1974-01/06/1975		Arthropods
373	Ivantjarnsheden, Jadraas, Gastrikland	62°42' N, 25°40' E	0-20	sweden	taiga	Boreal Forests/Taiga	Boreal Forests/Taiga	185	3.8	600	soil+litter	soil/litter	Uropodina	0	0	Mesostigmata	Acari	Arachnida	Chelicerata	Arthropoda	1.3	0	mg/m^2 (dry weight)	persson et al.,1980	http://www.jstor.org/stable/20112829	table 3		01/07/1974-01/06/1975		Arthropods
374	Ivantjarnsheden, Jadraas, Gastrikland	62°42' N, 25°40' E	0-20	sweden	taiga	Boreal Forests/Taiga	Boreal Forests/Taiga	185	3.8	600	soil+litter	soil/litter	Prostigmata	0	0	Trombidiformes	Acari	Arachnida	Chelicerata	Arthropoda	210000	0	individuals/m^2	persson et al.,1980	http://www.jstor.org/stable/20112829	table 3		01/07/1974-01/06/1975		Arthropods
375	Ivantjarnsheden, Jadraas, Gastrikland	62°42' N, 25°40' E	0-20	sweden	taiga	Boreal Forests/Taiga	Boreal Forests/Taiga	185	3.8	600	soil+litter	soil/litter	Prostigmata	0	0	Trombidiformes	Acari	Arachnida	Chelicerata	Arthropoda	50	0	mg/m^2 (dry weight)	persson et al.,1980	http://www.jstor.org/stable/20112829	table 3		01/07/1974-01/06/1975		Arthropods
376	Ivantjarnsheden, Jadraas, Gastrikland	62°42' N, 25°40' E	0-20	sweden	taiga	Boreal Forests/Taiga	Boreal Forests/Taiga	185	3.8	600	soil+litter	soil/litter	Astigmata	0	0	Sarcoptiformes	Acari	Arachnida	Chelicerata	Arthropoda	40000	0	individuals/m^2	persson et al.,1980	http://www.jstor.org/stable/20112829	table 3		01/07/1974-01/06/1975		Arthropods
377	Ivantjarnsheden, Jadraas, Gastrikland	62°42' N, 25°40' E	0-20	sweden	taiga	Boreal Forests/Taiga	Boreal Forests/Taiga	185	3.8	600	soil+litter	soil/litter	Astigmata	0	0	Sarcoptiformes	Acari	Arachnida	Chelicerata	Arthropoda	29	0	mg/m^2 (dry weight)	persson et al.,1980	http://www.jstor.org/stable/20112829	table 3		01/07/1974-01/06/1975		Arthropods
378	Ivantjarnsheden, Jadraas, Gastrikland	62°42' N, 25°40' E	0-20	sweden	taiga	Boreal Forests/Taiga	Boreal Forests/Taiga	185	3.8	600	soil+litter	soil/litter	Oribatida	0	0	Oribatida	Acari	Arachnida	Chelicerata	Arthropoda	425000	0	individuals/m^2	persson et al.,1980	http://www.jstor.org/stable/20112829	table 3		01/07/1974-01/06/1975		Arthropods
379	Ivantjarnsheden, Jadraas, Gastrikland	62°42' N, 25°40' E	0-20	sweden	taiga	Boreal Forests/Taiga	Boreal Forests/Taiga	185	3.8	600	soil+litter	soil/litter	Oribatida	0	0	Oribatida	Acari	Arachnida	Chelicerata	Arthropoda	388	0	mg/m^2 (dry weight)	persson et al.,1980	http://www.jstor.org/stable/20112829	table 3		01/07/1974-01/06/1975		Arthropods
380	Ivantjarnsheden, Jadraas, Gastrikland	62°42' N, 25°40' E	0-20	sweden	taiga	Boreal Forests/Taiga	Boreal Forests/Taiga	185	3.8	600	soil+litter	soil/litter	Diplopoda	0	0	0	0	Diplopoda	Myriapoda	Arthropoda	8	0	individuals/m^2	persson et al.,1980	http://www.jstor.org/stable/20112829	table 3		01/07/1974-01/06/1975		Arthropods
381	Ivantjarnsheden, Jadraas, Gastrikland	62°42' N, 25°40' E	0-20	sweden	taiga	Boreal Forests/Taiga	Boreal Forests/Taiga	185	3.8	600	soil+litter	soil/litter	Diplopoda	0	0	0	0	Diplopoda	Myriapoda	Arthropoda	1.2	0	mg/m^2 (dry weight)	persson et al.,1980	http://www.jstor.org/stable/20112829	table 3		01/07/1974-01/06/1975		Arthropods
382	Ivantjarnsheden, Jadraas, Gastrikland	62°42' N, 25°40' E	0-20	sweden	taiga	Boreal Forests/Taiga	Boreal Forests/Taiga	185	3.8	600	soil+litter	soil/litter	Chilopoda	0	0	0	0	Chilopoda	Myriapoda	Arthropoda	2	0	individuals/m^2	persson et al.,1980	http://www.jstor.org/stable/20112829	table 3		01/07/1974-01/06/1975		Arthropods
383	Ivantjarnsheden, Jadraas, Gastrikland	62°42' N, 25°40' E	0-20	sweden	taiga	Boreal Forests/Taiga	Boreal Forests/Taiga	185	3.8	600	soil+litter	soil/litter	Chilopoda	0	0	0	0	Chilopoda	Myriapoda	Arthropoda	0.9	0	mg/m^2 (dry weight)	persson et al.,1980	http://www.jstor.org/stable/20112829	table 3		01/07/1974-01/06/1975		Arthropods
384	Ivantjarnsheden, Jadraas, Gastrikland	62°42' N, 25°40' E	0-20	sweden	taiga	Boreal Forests/Taiga	Boreal Forests/Taiga	185	3.8	600	soil+litter	soil/litter	Blattodea	0	0	Blattodea	Pterygota	Insecta	Hexapoda	Arthropoda	2	0	individuals/m^2	persson et al.,1980	http://www.jstor.org/stable/20112829	table 3		01/07/1974-01/06/1975		Arthropods
385	Ivantjarnsheden, Jadraas, Gastrikland	62°42' N, 25°40' E	0-20	sweden	taiga	Boreal Forests/Taiga	Boreal Forests/Taiga	185	3.8	600	soil+litter	soil/litter	Blattodea	0	0	Blattodea	Pterygota	Insecta	Hexapoda	Arthropoda	1	0	mg/m^2 (dry weight)	persson et al.,1980	http://www.jstor.org/stable/20112829	table 3		01/07/1974-01/06/1975		Arthropods
386	Ivantjarnsheden, Jadraas, Gastrikland	62°42' N, 25°40' E	0-20	sweden	taiga	Boreal Forests/Taiga	Boreal Forests/Taiga	185	3.8	600	soil+litter	soil/litter	Psocoptera	0	0	Psocoptera	Pterygota	Insecta	Hexapoda	Arthropoda	11	0	individuals/m^2	persson et al.,1980	http://www.jstor.org/stable/20112829	table 3		01/07/1974-01/06/1975		Arthropods
387	Ivantjarnsheden, Jadraas, Gastrikland	62°42' N, 25°40' E	0-20	sweden	taiga	Boreal Forests/Taiga	Boreal Forests/Taiga	185	3.8	600	soil+litter	soil/litter	Psocoptera	0	0	Psocoptera	Pterygota	Insecta	Hexapoda	Arthropoda	0.5	0	mg/m^2 (dry weight)	persson et al.,1980	http://www.jstor.org/stable/20112829	table 3		01/07/1974-01/06/1975		Arthropods
388	Ivantjarnsheden, Jadraas, Gastrikland	62°42' N, 25°40' E	0-20	sweden	taiga	Boreal Forests/Taiga	Boreal Forests/Taiga	185	3.8	600	soil+litter	soil/litter	Coleoptera	0	0	Coleoptera	Pterygota	Insecta	Hexapoda	Arthropoda	440	0	individuals/m^2	persson et al.,1980	http://www.jstor.org/stable/20112829	table 3		01/07/1974-01/06/1975		Arthropods
389	Ivantjarnsheden, Jadraas, Gastrikland	62°42' N, 25°40' E	0-20	sweden	taiga	Boreal Forests/Taiga	Boreal Forests/Taiga	185	3.8	600	soil+litter	soil/litter	Coleoptera	0	0	Coleoptera	Pterygota	Insecta	Hexapoda	Arthropoda	131	0	mg/m^2 (dry weight)	persson et al.,1980	http://www.jstor.org/stable/20112829	table 3		01/07/1974-01/06/1975		Arthropods
390	Ivantjarnsheden, Jadraas, Gastrikland	62°42' N, 25°40' E	0-20	sweden	taiga	Boreal Forests/Taiga	Boreal Forests/Taiga	185	3.8	600	soil+litter	soil/litter	Hymenoptera	0	0	Hymenoptera	Pterygota	Insecta	Hexapoda	Arthropoda	37	0	individuals/m^2	persson et al.,1980	http://www.jstor.org/stable/20112829	table 3		01/07/1974-01/06/1975		Arthropods
391	Ivantjarnsheden, Jadraas, Gastrikland	62°42' N, 25°40' E	0-20	sweden	taiga	Boreal Forests/Taiga	Boreal Forests/Taiga	185	3.8	600	soil+litter	soil/litter	Hymenoptera	0	0	Hymenoptera	Pterygota	Insecta	Hexapoda	Arthropoda	11	0	mg/m^2 (dry weight)	persson et al.,1980	http://www.jstor.org/stable/20112829	table 3		01/07/1974-01/06/1975		Arthropods
392	Ivantjarnsheden, Jadraas, Gastrikland	62°42' N, 25°40' E	0-20	sweden	taiga	Boreal Forests/Taiga	Boreal Forests/Taiga	185	3.8	600	soil+litter	soil/litter	Raphidioptera Larvae	0	0	Raphidioptera	Pterygota	Insecta	Hexapoda	Arthropoda	2	0	individuals/m^2	persson et al.,1980	http://www.jstor.org/stable/20112829	table 3		01/07/1974-01/06/1975		Arthropods
393	Ivantjarnsheden, Jadraas, Gastrikland	62°42' N, 25°40' E	0-20	sweden	taiga	Boreal Forests/Taiga	Boreal Forests/Taiga	185	3.8	600	soil+litter	soil/litter	Raphidioptera Larvae	0	0	Raphidioptera	Pterygota	Insecta	Hexapoda	Arthropoda	0.1	0	mg/m^2 (dry weight)	persson et al.,1980	http://www.jstor.org/stable/20112829	table 3		01/07/1974-01/06/1975		Arthropods
394	Ivantjarnsheden, Jadraas, Gastrikland	62°42' N, 25°40' E	0-20	sweden	taiga	Boreal Forests/Taiga	Boreal Forests/Taiga	185	3.8	600	soil+litter	soil/litter	Diptera Larvae	0	0	Diptera	Pterygota	Insecta	Hexapoda	Arthropoda	780	0	individuals/m^2	persson et al.,1980	http://www.jstor.org/stable/20112829	table 3		01/07/1974-01/06/1975		Arthropods
395	Ivantjarnsheden, Jadraas, Gastrikland	62°42' N, 25°40' E	0-20	sweden	taiga	Boreal Forests/Taiga	Boreal Forests/Taiga	185	3.8	600	soil+litter	soil/litter	Diptera Larvae	0	0	Diptera	Pterygota	Insecta	Hexapoda	Arthropoda	29	0	mg/m^2 (dry weight)	persson et al.,1980	http://www.jstor.org/stable/20112829	table 3		01/07/1974-01/06/1975		Arthropods
396	Ivantjarnsheden, Jadraas, Gastrikland	62°42' N, 25°40' E	0-20	sweden	taiga	Boreal Forests/Taiga	Boreal Forests/Taiga	185	3.8	600	soil+litter	soil/litter	Pseudoscorpiones	0	0	Pseudoscorpiones	0	Arachnida	Chelicerata	Arthropoda	1	0	individuals/m^2	persson et al.,1980	http://www.jstor.org/stable/20112829	table 3		01/07/1974-01/06/1975		Arthropods
397	Ivantjarnsheden, Jadraas, Gastrikland	62°42' N, 25°40' E	0-20	sweden	taiga	Boreal Forests/Taiga	Boreal Forests/Taiga	185	3.8	600	soil+litter	soil/litter	Pseudoscorpiones	0	0	Pseudoscorpiones	0	Arachnida	Chelicerata	Arthropoda	0.1	0	mg/m^2 (dry weight)	persson et al.,1980	http://www.jstor.org/stable/20112829	table 3		01/07/1974-01/06/1975		Arthropods
398	Ivantjarnsheden, Jadraas, Gastrikland	62°42' N, 25°40' E	0-20	sweden	taiga	Boreal Forests/Taiga	Boreal Forests/Taiga	185	3.8	600	soil+litter	soil/litter	Araneae	0	0	Araneae	0	Arachnida	Chelicerata	Arthropoda	330	0	individuals/m^2	persson et al.,1980	http://www.jstor.org/stable/20112829	table 3		01/07/1974-01/06/1975		Arthropods
399	Ivantjarnsheden, Jadraas, Gastrikland	62°42' N, 25°40' E	0-20	sweden	taiga	Boreal Forests/Taiga	Boreal Forests/Taiga	185	3.8	600	soil+litter	soil/litter	Araneae	0	0	Araneae	0	Arachnida	Chelicerata	Arthropoda	138	0	mg/m^2 (dry weight)	persson et al.,1980	http://www.jstor.org/stable/20112829	table 3		01/07/1974-01/06/1975		Arthropods
400	Andersby ?ngsbackar	60°09' N, 17°49' E	16	sweden	Deciduous Woodland	Temperate Broadleaf and Mixed Forests	Temperate Forests	25-35	5.5	570	soil+litter	soil/litter	Collembola	0	0	0	Collembola	Entognatha	Hexapoda	Arthropoda	66000	13000	individuals/m^2	Axelsson et al., 1984	https://www.jstor.org/stable/pdf/3682254.pdf?refreqid=excelsior%3A82459ce5086740807e3c816fc83ef2d0	table 4		1971-04-15		Arthropods
401	Andersby ?ngsbackar	60°09' N, 17°49' E	16	sweden	Deciduous Woodland	Temperate Broadleaf and Mixed Forests	Temperate Forests	25-35	5.5	570	soil+litter	soil/litter	Collembola	0	0	0	Collembola	Entognatha	Hexapoda	Arthropoda	106	17	mg/m^2 (dry weight)	Axelsson et al., 1984	https://www.jstor.org/stable/pdf/3682254.pdf?refreqid=excelsior%3A82459ce5086740807e3c816fc83ef2d0	table 4		1971-04-15		Arthropods
402	Andersby ?ngsbackar	60°09' N, 17°49' E	16	sweden	Deciduous Woodland	Temperate Broadleaf and Mixed Forests	Temperate Forests	25-35	5.5	570	soil+litter	soil/litter	Protura	0	0	Protura	0	Entognatha	Hexapoda	Arthropoda	3800	1100	individuals/m^2	Axelsson et al., 1984	https://www.jstor.org/stable/pdf/3682254.pdf?refreqid=excelsior%3A82459ce5086740807e3c816fc83ef2d0	table 4		1971-04-15		Arthropods
403	Andersby ?ngsbackar	60°09' N, 17°49' E	16	sweden	Deciduous Woodland	Temperate Broadleaf and Mixed Forests	Temperate Forests	25-35	5.5	570	soil+litter	soil/litter	Protura	0	0	Protura	0	Entognatha	Hexapoda	Arthropoda	2.3	0.7	mg/m^2 (dry weight)	Axelsson et al., 1984	https://www.jstor.org/stable/pdf/3682254.pdf?refreqid=excelsior%3A82459ce5086740807e3c816fc83ef2d0	table 4		1971-04-15		Arthropods
404	Andersby ?ngsbackar	60°09' N, 17°49' E	16	sweden	Deciduous Woodland	Temperate Broadleaf and Mixed Forests	Temperate Forests	25-35	5.5	570	soil+litter	soil/litter	Diplura	0	0	Diplura	0	Entognatha	Hexapoda	Arthropoda	50	40	individuals/m^2	Axelsson et al., 1984	https://www.jstor.org/stable/pdf/3682254.pdf?refreqid=excelsior%3A82459ce5086740807e3c816fc83ef2d0	table 4		1971-04-15		Arthropods
405	Andersby ?ngsbackar	60°09' N, 17°49' E	16	sweden	Deciduous Woodland	Temperate Broadleaf and Mixed Forests	Temperate Forests	25-35	5.5	570	soil+litter	soil/litter	Diplura	0	0	Diplura	0	Entognatha	Hexapoda	Arthropoda	1.6	1.6	mg/m^2 (dry weight)	Axelsson et al., 1984	https://www.jstor.org/stable/pdf/3682254.pdf?refreqid=excelsior%3A82459ce5086740807e3c816fc83ef2d0	table 4		1971-04-15		Arthropods
406	Andersby ?ngsbackar	60°09' N, 17°49' E	16	sweden	Deciduous Woodland	Temperate Broadleaf and Mixed Forests	Temperate Forests	25-35	5.5	570	soil+litter	soil/litter	Symphyla	0	0	0	0	Symphyla	Myriapoda	Arthropoda	1000	520	individuals/m^2	Axelsson et al., 1984	https://www.jstor.org/stable/pdf/3682254.pdf?refreqid=excelsior%3A82459ce5086740807e3c816fc83ef2d0	table 4		1971-04-15		Arthropods
407	Andersby ?ngsbackar	60°09' N, 17°49' E	16	sweden	Deciduous Woodland	Temperate Broadleaf and Mixed Forests	Temperate Forests	25-35	5.5	570	soil+litter	soil/litter	Symphyla	0	0	0	0	Symphyla	Myriapoda	Arthropoda	1.3	0.8	mg/m^2 (dry weight)	Axelsson et al., 1984	https://www.jstor.org/stable/pdf/3682254.pdf?refreqid=excelsior%3A82459ce5086740807e3c816fc83ef2d0	table 4		1971-04-15		Arthropods
408	Andersby ?ngsbackar	60°09' N, 17°49' E	16	sweden	Deciduous Woodland	Temperate Broadleaf and Mixed Forests	Temperate Forests	25-35	5.5	570	soil+litter	soil/litter	Pauropoda	0	0	0	0	Pauropoda	Myriapoda	Arthropoda	140	90	individuals/m^2	Axelsson et al., 1984	https://www.jstor.org/stable/pdf/3682254.pdf?refreqid=excelsior%3A82459ce5086740807e3c816fc83ef2d0	table 4		1971-04-15		Arthropods
409	Andersby ?ngsbackar	60°09' N, 17°49' E	16	sweden	Deciduous Woodland	Temperate Broadleaf and Mixed Forests	Temperate Forests	25-35	5.5	570	soil+litter	soil/litter	Pauropoda	0	0	0	0	Pauropoda	Myriapoda	Arthropoda	0.1	0.1	mg/m^2 (dry weight)	Axelsson et al., 1984	https://www.jstor.org/stable/pdf/3682254.pdf?refreqid=excelsior%3A82459ce5086740807e3c816fc83ef2d0	table 4		1971-04-15		Arthropods
410	Andersby ?ngsbackar	60°09' N, 17°49' E	16	sweden	Deciduous Woodland	Temperate Broadleaf and Mixed Forests	Temperate Forests	25-35	5.5	570	soil+litter	soil/litter	Acari	0	0	0	Acari	Arachnida	Chelicerata	Arthropoda	191000	31000	individuals/m^2	Axelsson et al., 1984	https://www.jstor.org/stable/pdf/3682254.pdf?refreqid=excelsior%3A82459ce5086740807e3c816fc83ef2d0	table 4		1971-04-15		Arthropods
411	Andersby ?ngsbackar	60°09' N, 17°49' E	16	sweden	Deciduous Woodland	Temperate Broadleaf and Mixed Forests	Temperate Forests	25-35	5.5	570	soil+litter	soil/litter	Acari	0	0	0	Acari	Arachnida	Chelicerata	Arthropoda	599	599	mg/m^2 (dry weight)	Axelsson et al., 1984	https://www.jstor.org/stable/pdf/3682254.pdf?refreqid=excelsior%3A82459ce5086740807e3c816fc83ef2d0	table 4		1971-04-15		Arthropods
412	Andersby ?ngsbackar	60°09' N, 17°49' E	45	sweden	Deciduous Woodland	Temperate Broadleaf and Mixed Forests	Temperate Forests	25-35	5.5	570	soil+litter	soil/litter	Isopoda	0	0	Isopoda	Eumalacostraca	Malacostraca	Crustacea	Arthropoda	2.6	0	individuals/m^2	Axelsson et al., 1984	https://www.jstor.org/stable/pdf/3682254.pdf?refreqid=excelsior%3A82459ce5086740807e3c816fc83ef2d0	table 5		1971-04-15		Arthropods
413	Andersby ?ngsbackar	60°09' N, 17°49' E	45	sweden	Deciduous Woodland	Temperate Broadleaf and Mixed Forests	Temperate Forests	25-35	5.5	570	soil+litter	soil/litter	Isopoda	0	0	Isopoda	Eumalacostraca	Malacostraca	Crustacea	Arthropoda	8.5	0	mg/m^2 (dry weight)	Axelsson et al., 1984	https://www.jstor.org/stable/pdf/3682254.pdf?refreqid=excelsior%3A82459ce5086740807e3c816fc83ef2d0	table 5		1971-04-15		Arthropods
414	Andersby ?ngsbackar	60°09' N, 17°49' E	45	sweden	Deciduous Woodland	Temperate Broadleaf and Mixed Forests	Temperate Forests	25-35	5.5	570	soil+litter	soil/litter	Diplopoda	0	0	0	0	Diplopoda	Myriapoda	Arthropoda	0.9	0	individuals/m^2	Axelsson et al., 1984	https://www.jstor.org/stable/pdf/3682254.pdf?refreqid=excelsior%3A82459ce5086740807e3c816fc83ef2d0	table 5		1971-04-15		Arthropods
415	Andersby ?ngsbackar	60°09' N, 17°49' E	45	sweden	Deciduous Woodland	Temperate Broadleaf and Mixed Forests	Temperate Forests	25-35	5.5	570	soil+litter	soil/litter	Diplopoda	0	0	0	0	Diplopoda	Myriapoda	Arthropoda	39	0	mg/m^2 (dry weight)	Axelsson et al., 1984	https://www.jstor.org/stable/pdf/3682254.pdf?refreqid=excelsior%3A82459ce5086740807e3c816fc83ef2d0	table 5		1971-04-15		Arthropods
416	Andersby ?ngsbackar	60°09' N, 17°49' E	45	sweden	Deciduous Woodland	Temperate Broadleaf and Mixed Forests	Temperate Forests	25-35	5.5	570	soil+litter	soil/litter	Chilopoda	0	0	0	0	Chilopoda	Myriapoda	Arthropoda	14	0	individuals/m^2	Axelsson et al., 1984	https://www.jstor.org/stable/pdf/3682254.pdf?refreqid=excelsior%3A82459ce5086740807e3c816fc83ef2d0	table 5		1971-04-15		Arthropods
417	Andersby ?ngsbackar	60°09' N, 17°49' E	45	sweden	Deciduous Woodland	Temperate Broadleaf and Mixed Forests	Temperate Forests	25-35	5.5	570	soil+litter	soil/litter	Chilopoda	0	0	0	0	Chilopoda	Myriapoda	Arthropoda	24	0	mg/m^2 (dry weight)	Axelsson et al., 1984	https://www.jstor.org/stable/pdf/3682254.pdf?refreqid=excelsior%3A82459ce5086740807e3c816fc83ef2d0	table 5		1971-04-15		Arthropods
418	Andersby ?ngsbackar	60°09' N, 17°49' E	45	sweden	Deciduous Woodland	Temperate Broadleaf and Mixed Forests	Temperate Forests	25-35	5.5	570	soil+litter	soil/litter	Blattodea	0	0	Blattodea	Pterygota	Insecta	Hexapoda	Arthropoda	0.7	0	individuals/m^2	Axelsson et al., 1984	https://www.jstor.org/stable/pdf/3682254.pdf?refreqid=excelsior%3A82459ce5086740807e3c816fc83ef2d0	table 5		1971-04-15		Arthropods
419	Andersby ?ngsbackar	60°09' N, 17°49' E	45	sweden	Deciduous Woodland	Temperate Broadleaf and Mixed Forests	Temperate Forests	25-35	5.5	570	soil+litter	soil/litter	Blattodea	0	0	Blattodea	Pterygota	Insecta	Hexapoda	Arthropoda	1	0	mg/m^2 (dry weight)	Axelsson et al., 1984	https://www.jstor.org/stable/pdf/3682254.pdf?refreqid=excelsior%3A82459ce5086740807e3c816fc83ef2d0	table 5		1971-04-15		Arthropods
420	Andersby ?ngsbackar	60°09' N, 17°49' E	45	sweden	Deciduous Woodland	Temperate Broadleaf and Mixed Forests	Temperate Forests	25-35	5.5	570	soil+litter	soil/litter	Dermaptera	0	0	Dermaptera	Pterygota	Insecta	Hexapoda	Arthropoda	1.3	0	individuals/m^2	Axelsson et al., 1984	https://www.jstor.org/stable/pdf/3682254.pdf?refreqid=excelsior%3A82459ce5086740807e3c816fc83ef2d0	table 5		1971-04-15		Arthropods
421	Andersby ?ngsbackar	60°09' N, 17°49' E	45	sweden	Deciduous Woodland	Temperate Broadleaf and Mixed Forests	Temperate Forests	25-35	5.5	570	soil+litter	soil/litter	Dermaptera	0	0	Dermaptera	Pterygota	Insecta	Hexapoda	Arthropoda	6	0	mg/m^2 (dry weight)	Axelsson et al., 1984	https://www.jstor.org/stable/pdf/3682254.pdf?refreqid=excelsior%3A82459ce5086740807e3c816fc83ef2d0	table 5		1971-04-15		Arthropods
422	Andersby ?ngsbackar	60°09' N, 17°49' E	45	sweden	Deciduous Woodland	Temperate Broadleaf and Mixed Forests	Temperate Forests	25-35	5.5	570	soil+litter	soil/litter	Coleoptera	0	0	Coleoptera	Pterygota	Insecta	Hexapoda	Arthropoda	350	0	individuals/m^2	Axelsson et al., 1984	https://www.jstor.org/stable/pdf/3682254.pdf?refreqid=excelsior%3A82459ce5086740807e3c816fc83ef2d0	table 5		1971-04-15		Arthropods
423	Andersby ?ngsbackar	60°09' N, 17°49' E	45	sweden	Deciduous Woodland	Temperate Broadleaf and Mixed Forests	Temperate Forests	25-35	5.5	570	soil+litter	soil/litter	Coleoptera	0	0	Coleoptera	Pterygota	Insecta	Hexapoda	Arthropoda	480	0	mg/m^2 (dry weight)	Axelsson et al., 1984	https://www.jstor.org/stable/pdf/3682254.pdf?refreqid=excelsior%3A82459ce5086740807e3c816fc83ef2d0	table 5		1971-04-15		Arthropods
425	Temperate Forests 1	0		0	Temperate Forests	Temperate Forests	Temperate Forests				soil+litter	soil/litter	Formicidae	Formicidae	0	Hymenoptera	Pterygota	Insecta	Hexapoda	Arthropoda	562	0	mg/m^2 (dry weight)	Kaspari and Weiser (2012)	https://doi.org/10.1111/j.1600-0587.2011.06971.x	figure 3	season of peak ant foraging	1994-1997	Tropical and Subtropical Grasslands, Savannas and Shrublands. Approximate location given from the list in https://doi.org/10.1086/367906, but the order is unknown (could be a different datapoint of the same aggregated biome).	Formicidae	44°16'48" N, 122°9'43" W
426	Andersby ?ngsbackar	60°09' N, 17°49' E	45	sweden	Deciduous Woodland	Temperate Broadleaf and Mixed Forests	Temperate Forests	25-35	5.5	570	soil+litter	soil/litter	Diptera Larvae	0	0	Diptera	Pterygota	Insecta	Hexapoda	Arthropoda	1300	0	individuals/m^2	Axelsson et al., 1984	https://www.jstor.org/stable/pdf/3682254.pdf?refreqid=excelsior%3A82459ce5086740807e3c816fc83ef2d0	table 5		1971-04-15		Arthropods
427	Andersby ?ngsbackar	60°09' N, 17°49' E	45	sweden	Deciduous Woodland	Temperate Broadleaf and Mixed Forests	Temperate Forests	25-35	5.5	570	soil+litter	soil/litter	Diptera Larvae	0	0	Diptera	Pterygota	Insecta	Hexapoda	Arthropoda	130	0	mg/m^2 (dry weight)	Axelsson et al., 1984	https://www.jstor.org/stable/pdf/3682254.pdf?refreqid=excelsior%3A82459ce5086740807e3c816fc83ef2d0	table 5		1971-04-15		Arthropods
428	Andersby ?ngsbackar	60°09' N, 17°49' E	45	sweden	Deciduous Woodland	Temperate Broadleaf and Mixed Forests	Temperate Forests	25-35	5.5	570	soil+litter	soil/litter	Pseudoscorpiones	0	0	Pseudoscorpiones	0	Arachnida	Chelicerata	Arthropoda	1.1	0	individuals/m^2	Axelsson et al., 1984	https://www.jstor.org/stable/pdf/3682254.pdf?refreqid=excelsior%3A82459ce5086740807e3c816fc83ef2d0	table 5		1971-04-15		Arthropods
429	Andersby ?ngsbackar	60°09' N, 17°49' E	45	sweden	Deciduous Woodland	Temperate Broadleaf and Mixed Forests	Temperate Forests	25-35	5.5	570	soil+litter	soil/litter	Pseudoscorpiones	0	0	Pseudoscorpiones	0	Arachnida	Chelicerata	Arthropoda	0.4	0	mg/m^2 (dry weight)	Axelsson et al., 1984	https://www.jstor.org/stable/pdf/3682254.pdf?refreqid=excelsior%3A82459ce5086740807e3c816fc83ef2d0	table 5		1971-04-15		Arthropods
430	Andersby ?ngsbackar	60°09' N, 17°49' E	45	sweden	Deciduous Woodland	Temperate Broadleaf and Mixed Forests	Temperate Forests	25-35	5.5	570	soil+litter	soil/litter	Opiliones	0	0	Opiliones	0	Arachnida	Chelicerata	Arthropoda	1.5	0	individuals/m^2	Axelsson et al., 1984	https://www.jstor.org/stable/pdf/3682254.pdf?refreqid=excelsior%3A82459ce5086740807e3c816fc83ef2d0	table 5		1971-04-15		Arthropods
431	Andersby ?ngsbackar	60°09' N, 17°49' E	45	sweden	Deciduous Woodland	Temperate Broadleaf and Mixed Forests	Temperate Forests	25-35	5.5	570	soil+litter	soil/litter	Opiliones	0	0	Opiliones	0	Arachnida	Chelicerata	Arthropoda	2	0	mg/m^2 (dry weight)	Axelsson et al., 1984	https://www.jstor.org/stable/pdf/3682254.pdf?refreqid=excelsior%3A82459ce5086740807e3c816fc83ef2d0	table 5		1971-04-15		Arthropods
432	Andersby ?ngsbackar	60°09' N, 17°49' E	45	sweden	Deciduous Woodland	Temperate Broadleaf and Mixed Forests	Temperate Forests	25-35	5.5	570	soil+litter	soil/litter	Araneae	0	0	Araneae	0	Arachnida	Chelicerata	Arthropoda	220	0	individuals/m^2	Axelsson et al., 1984	https://www.jstor.org/stable/pdf/3682254.pdf?refreqid=excelsior%3A82459ce5086740807e3c816fc83ef2d0	table 5		1971-04-15		Arthropods
433	Andersby ?ngsbackar	60°09' N, 17°49' E	45	sweden	Deciduous Woodland	Temperate Broadleaf and Mixed Forests	Temperate Forests	25-35	5.5	570	soil+litter	soil/litter	Araneae	0	0	Araneae	0	Arachnida	Chelicerata	Arthropoda	110	0	mg/m^2 (dry weight)	Axelsson et al., 1984	https://www.jstor.org/stable/pdf/3682254.pdf?refreqid=excelsior%3A82459ce5086740807e3c816fc83ef2d0	table 5		1971-04-15		Arthropods
434	Stampeskoven - quercus / mercurialis - mull	56°15' N, 9°30' E	16	denmark	Deciduous Woodland	Temperate Broadleaf and Mixed Forests	Temperate Forests				soil+litter	soil/litter	Collembola	0	0	0	Collembola	Entognatha	Hexapoda	Arthropoda	30	0	mg/m^2 (dry weight)	Axelsson et al., 1984	https://www.jstor.org/stable/pdf/3682254.pdf?refreqid=excelsior%3A82459ce5086740807e3c816fc83ef2d0	table 7		1971-04-15		Arthropods
435	Geels skov- fagus / anemone / asperula - mull	55° 48' 15'' N, 12° 29' E	16	denmark	Deciduous Woodland	Temperate Broadleaf and Mixed Forests	Temperate Forests				soil+litter	soil/litter	Collembola	0	0	0	Collembola	Entognatha	Hexapoda	Arthropoda	20	0	mg/m^2 (dry weight)	Axelsson et al., 1984	https://www.jstor.org/stable/pdf/3682254.pdf?refreqid=excelsior%3A82459ce5086740807e3c816fc83ef2d0	table 7		1971-04-15		Arthropods
436	Geels skov- fagus / melica / asperula - mull	55° 48' 15'' N, 12° 29' 0'' E	16	denmark	Deciduous Woodland	Temperate Broadleaf and Mixed Forests	Temperate Forests				soil+litter	soil/litter	Collembola	0	0	0	Collembola	Entognatha	Hexapoda	Arthropoda	20	0	mg/m^2 (dry weight)	Axelsson et al., 1984	https://www.jstor.org/stable/pdf/3682254.pdf?refreqid=excelsior%3A82459ce5086740807e3c816fc83ef2d0	table 7		1971-04-15		Arthropods
437	Grib skov - fagus / oxalis - moder	55° 59' N, 12° 18' E	16	denmark	Deciduous Woodland	Temperate Broadleaf and Mixed Forests	Temperate Forests				soil+litter	soil/litter	Collembola	0	0	0	Collembola	Entognatha	Hexapoda	Arthropoda	20	0	mg/m^2 (dry weight)	Axelsson et al., 1984	https://www.jstor.org/stable/pdf/3682254.pdf?refreqid=excelsior%3A82459ce5086740807e3c816fc83ef2d0	table 7		1971-04-15		Arthropods
438	Solling (B 1) - fagus / luzula - moder	51° 44' N, 9° 36' E	16	west germany	Deciduous Woodland	Temperate Broadleaf and Mixed Forests	Temperate Forests				soil+litter	soil/litter	Collembola	0	0	0	Collembola	Entognatha	Hexapoda	Arthropoda	250	0	mg/m^2 (dry weight)	Axelsson et al., 1984	https://www.jstor.org/stable/pdf/3682254.pdf?refreqid=excelsior%3A82459ce5086740807e3c816fc83ef2d0	table 7		1971-04-15		Arthropods
439	Kiesdorfer wald - fraxinus / quercus / prunus - mull	53° 49' 12'' N, 10° 4' 51'' E	16	east germany	Deciduous Woodland	Temperate Broadleaf and Mixed Forests	Temperate Forests				soil+litter	soil/litter	Collembola	0	0	0	Collembola	Entognatha	Hexapoda	Arthropoda	110	0	mg/m^2 (dry weight)	Axelsson et al., 1984	https://www.jstor.org/stable/pdf/3682254.pdf?refreqid=excelsior%3A82459ce5086740807e3c816fc83ef2d0	table 7		1971-04-15		Arthropods
440	Meathop wood - quercus / fraxinus / corylus - mull	0	16	england	Deciduous Woodland	Temperate Broadleaf and Mixed Forests	Temperate Forests				soil+litter	soil/litter	Collembola	0	0	0	Collembola	Entognatha	Hexapoda	Arthropoda	40	0	mg/m^2 (dry weight)	Axelsson et al., 1984	https://www.jstor.org/stable/pdf/3682254.pdf?refreqid=excelsior%3A82459ce5086740807e3c816fc83ef2d0	table 7		1971-04-15	approximate coordinates from - https://www.jstor.org/stable/pdf/2417580.pdf	Arthropods	54°12'41.5"N 2°51'55.7"W
441	Stampeskoven - quercus / mercurialis - mull	56°15' N, 9°30' E	16	denmark	Deciduous Woodland	Temperate Broadleaf and Mixed Forests	Temperate Forests				soil+litter	soil/litter	Acari	0	0	0	Acari	Arachnida	Chelicerata	Arthropoda	20	0	mg/m^2 (dry weight)	Axelsson et al., 1984	https://www.jstor.org/stable/pdf/3682254.pdf?refreqid=excelsior%3A82459ce5086740807e3c816fc83ef2d0	table 7		1971-04-15		Arthropods
442	Geels skov- fagus / anemone / asperula - mull	55° 48' 15'' N, 12° 29' E	16	denmark	Deciduous Woodland	Temperate Broadleaf and Mixed Forests	Temperate Forests				soil+litter	soil/litter	Acari	0	0	0	Acari	Arachnida	Chelicerata	Arthropoda	90	0	mg/m^2 (dry weight)	Axelsson et al., 1984	https://www.jstor.org/stable/pdf/3682254.pdf?refreqid=excelsior%3A82459ce5086740807e3c816fc83ef2d0	table 7		1971-04-15		Arthropods
443	Geels skov- fagus / melica / asperula - mull	55° 48' 15'' N, 12° 29' 0'' E	16	denmark	Deciduous Woodland	Temperate Broadleaf and Mixed Forests	Temperate Forests				soil+litter	soil/litter	Acari	0	0	0	Acari	Arachnida	Chelicerata	Arthropoda	70	0	mg/m^2 (dry weight)	Axelsson et al., 1984	https://www.jstor.org/stable/pdf/3682254.pdf?refreqid=excelsior%3A82459ce5086740807e3c816fc83ef2d0	table 7		1971-04-15		Arthropods
444	Grib skov - fagus / oxalis - moder	55° 59' N, 12° 18' E	16	denmark	Deciduous Woodland	Temperate Broadleaf and Mixed Forests	Temperate Forests				soil+litter	soil/litter	Acari	0	0	0	Acari	Arachnida	Chelicerata	Arthropoda	80	0	mg/m^2 (dry weight)	Axelsson et al., 1984	https://www.jstor.org/stable/pdf/3682254.pdf?refreqid=excelsior%3A82459ce5086740807e3c816fc83ef2d0	table 7		1971-04-15		Arthropods
445	Solling (B 1) - fagus / luzula - moder	51° 44' N, 9° 36' E	16	west germany	Deciduous Woodland	Temperate Broadleaf and Mixed Forests	Temperate Forests				soil+litter	soil/litter	Acari	0	0	0	Acari	Arachnida	Chelicerata	Arthropoda	2290	0	mg/m^2 (dry weight)	Axelsson et al., 1984	https://www.jstor.org/stable/pdf/3682254.pdf?refreqid=excelsior%3A82459ce5086740807e3c816fc83ef2d0	table 7		1971-04-15		Arthropods
446	Kiesdorfer wald - fraxinus / quercus / prunus - mull	53° 49' 12'' N, 10° 4' 51'' E	16	east germany	Deciduous Woodland	Temperate Broadleaf and Mixed Forests	Temperate Forests				soil+litter	soil/litter	Acari	0	0	0	Acari	Arachnida	Chelicerata	Arthropoda	150	0	mg/m^2 (dry weight)	Axelsson et al., 1984	https://www.jstor.org/stable/pdf/3682254.pdf?refreqid=excelsior%3A82459ce5086740807e3c816fc83ef2d0	table 7		1971-04-15		Arthropods
447	Meathop wood - quercus / fraxinus / corylus	0	16	england	Deciduous Woodland	Temperate Broadleaf and Mixed Forests	Temperate Forests				soil+litter	soil/litter	Acari	0	0	0	Acari	Arachnida	Chelicerata	Arthropoda	250	0	mg/m^2 (dry weight)	Axelsson et al., 1984	https://www.jstor.org/stable/pdf/3682254.pdf?refreqid=excelsior%3A82459ce5086740807e3c816fc83ef2d0	table 7		1971-04-15	approximate coordinates from - https://www.jstor.org/stable/pdf/2417580.pdf	Arthropods	54°12'41.5"N 2°51'55.7"W
448	Andersby ingsbackar - quercus / betula / corylus	60° 09'N, 17°49'E	16	Sweden	Deciduous Woodland	Temperate Broadleaf and Mixed Forests	Temperate Forests				soil+litter	soil/litter	Acari	0	0	0	Acari	Arachnida	Chelicerata	Arthropoda	600	0	mg/m^2 (dry weight)	Axelsson et al., 1984	https://www.jstor.org/stable/pdf/3682254.pdf?refreqid=excelsior%3A82459ce5086740807e3c816fc83ef2d0	table 7		1971-04-15		Arthropods
449	Stampeskoven - quercus / mercurialis - mull	56°15' N, 9°30' E	16	denmark	Deciduous Woodland	Temperate Broadleaf and Mixed Forests	Temperate Forests				soil+litter	soil/litter	Microarthropods	0	0	0	0	0	Mixed	Arthropoda	0	0	mg/m^2 (dry weight)	Axelsson et al., 1984	https://www.jstor.org/stable/pdf/3682254.pdf?refreqid=excelsior%3A82459ce5086740807e3c816fc83ef2d0	table 7		1971-04-15		Arthropods
450	Geels skov- fagus / anemone / asperula - mull	55° 48' 15'' N, 12° 29' E	16	denmark	Deciduous Woodland	Temperate Broadleaf and Mixed Forests	Temperate Forests				soil+litter	soil/litter	Microarthropods	0	0	0	0	0	Mixed	Arthropoda	0	0	mg/m^2 (dry weight)	Axelsson et al., 1984	https://www.jstor.org/stable/pdf/3682254.pdf?refreqid=excelsior%3A82459ce5086740807e3c816fc83ef2d0	table 7		1971-04-15		Arthropods
451	Geels skov- fagus / melica / asperula - mull	55° 48' 15'' N, 12° 29' 0'' E	16	denmark	Deciduous Woodland	Temperate Broadleaf and Mixed Forests	Temperate Forests				soil+litter	soil/litter	Microarthropods	0	0	0	0	0	Mixed	Arthropoda	0	0	mg/m^2 (dry weight)	Axelsson et al., 1984	https://www.jstor.org/stable/pdf/3682254.pdf?refreqid=excelsior%3A82459ce5086740807e3c816fc83ef2d0	table 7		1971-04-15		Arthropods
452	Grib skov - fagus / oxalis - moder	55° 59' N, 12° 18' E	16	denmark	Deciduous Woodland	Temperate Broadleaf and Mixed Forests	Temperate Forests				soil+litter	soil/litter	Microarthropods	0	0	0	0	0	Mixed	Arthropoda	0	0	mg/m^2 (dry weight)	Axelsson et al., 1984	https://www.jstor.org/stable/pdf/3682254.pdf?refreqid=excelsior%3A82459ce5086740807e3c816fc83ef2d0	table 7		1971-04-15		Arthropods
453	Solling (B 1) - fagus / luzula - moder	51° 44' N, 9° 36' E	16	west germany	Deciduous Woodland	Temperate Broadleaf and Mixed Forests	Temperate Forests				soil+litter	soil/litter	Microarthropods	0	0	0	0	0	Mixed	Arthropoda	0	0	mg/m^2 (dry weight)	Axelsson et al., 1984	https://www.jstor.org/stable/pdf/3682254.pdf?refreqid=excelsior%3A82459ce5086740807e3c816fc83ef2d0	table 7		1971-04-15		Arthropods
454	Kiesdorfer wald - fraxinus / quercus / prunus - mull	53° 49' 12'' N, 10° 4' 51'' E	16	east germany	Deciduous Woodland	Temperate Broadleaf and Mixed Forests	Temperate Forests				soil+litter	soil/litter	Microarthropods	0	0	0	0	0	Mixed	Arthropoda	40	0	mg/m^2 (dry weight)	Axelsson et al., 1984	https://www.jstor.org/stable/pdf/3682254.pdf?refreqid=excelsior%3A82459ce5086740807e3c816fc83ef2d0	table 7		1971-04-15		Arthropods
455	Meathop wood - quercus / fraxinus / corylus - mull	0	16	england	Deciduous Woodland	Temperate Broadleaf and Mixed Forests	Temperate Forests				soil+litter	soil/litter	Microarthropods	0	0	0	0	0	Mixed	Arthropoda	0	0	mg/m^2 (dry weight)	Axelsson et al., 1984	https://www.jstor.org/stable/pdf/3682254.pdf?refreqid=excelsior%3A82459ce5086740807e3c816fc83ef2d0	table 7		1971-04-15	approximate coordinates from - https://www.jstor.org/stable/pdf/2417580.pdf	Arthropods	54°12'41.5"N 2°51'55.7"W
456	Stampeskoven - quercus / mercurialis - mull	56°15' N, 9°30' E	16	denmark	Deciduous Woodland	Temperate Broadleaf and Mixed Forests	Temperate Forests				soil+litter	soil/litter	Isopoda	0	0	Isopoda	Eumalacostraca	Malacostraca	Crustacea	Arthropoda	80	0	mg/m^2 (dry weight)	Axelsson et al., 1984	https://www.jstor.org/stable/pdf/3682254.pdf?refreqid=excelsior%3A82459ce5086740807e3c816fc83ef2d0	table 7		1971-04-15		Arthropods
457	Geels skov- fagus / anemone / asperula - mull	55° 48' 15'' N, 12° 29' E	16	denmark	Deciduous Woodland	Temperate Broadleaf and Mixed Forests	Temperate Forests				soil+litter	soil/litter	Isopoda	0	0	Isopoda	Eumalacostraca	Malacostraca	Crustacea	Arthropoda	40	0	mg/m^2 (dry weight)	Axelsson et al., 1984	https://www.jstor.org/stable/pdf/3682254.pdf?refreqid=excelsior%3A82459ce5086740807e3c816fc83ef2d0	table 7		1971-04-15		Arthropods
458	Geels skov- fagus / melica / asperula - mull	55° 48' 15'' N, 12° 29' 0'' E	16	denmark	Deciduous Woodland	Temperate Broadleaf and Mixed Forests	Temperate Forests				soil+litter	soil/litter	Isopoda	0	0	Isopoda	Eumalacostraca	Malacostraca	Crustacea	Arthropoda	40	0	mg/m^2 (dry weight)	Axelsson et al., 1984	https://www.jstor.org/stable/pdf/3682254.pdf?refreqid=excelsior%3A82459ce5086740807e3c816fc83ef2d0	table 7		1971-04-15		Arthropods
459	Grib skov - fagus / oxalis - moder	55° 59' N, 12° 18' E	16	denmark	Deciduous Woodland	Temperate Broadleaf and Mixed Forests	Temperate Forests				soil+litter	soil/litter	Isopoda	0	0	Isopoda	Eumalacostraca	Malacostraca	Crustacea	Arthropoda	0	0	mg/m^2 (dry weight)	Axelsson et al., 1984	https://www.jstor.org/stable/pdf/3682254.pdf?refreqid=excelsior%3A82459ce5086740807e3c816fc83ef2d0	table 7		1971-04-15		Arthropods
460	Solling (B 1) - fagus / luzula - moder	51° 44' N, 9° 36' E	16	west germany	Deciduous Woodland	Temperate Broadleaf and Mixed Forests	Temperate Forests				soil+litter	soil/litter	Isopoda	0	0	Isopoda	Eumalacostraca	Malacostraca	Crustacea	Arthropoda	0	0	mg/m^2 (dry weight)	Axelsson et al., 1984	https://www.jstor.org/stable/pdf/3682254.pdf?refreqid=excelsior%3A82459ce5086740807e3c816fc83ef2d0	table 7		1971-04-15		Arthropods
461	Kiesdorfer wald - fraxinus / quercus / prunus - mull	53° 49' 12'' N, 10° 4' 51'' E	16	east germany	Deciduous Woodland	Temperate Broadleaf and Mixed Forests	Temperate Forests				soil+litter	soil/litter	Isopoda	0	0	Isopoda	Eumalacostraca	Malacostraca	Crustacea	Arthropoda	10	0	mg/m^2 (dry weight)	Axelsson et al., 1984	https://www.jstor.org/stable/pdf/3682254.pdf?refreqid=excelsior%3A82459ce5086740807e3c816fc83ef2d0	table 7		1971-04-15		Arthropods
462	Meathop wood - quercus / fraxinus / corylus - mull	0	16	england	Deciduous Woodland	Temperate Broadleaf and Mixed Forests	Temperate Forests				soil+litter	soil/litter	Isopoda	0	0	Isopoda	Eumalacostraca	Malacostraca	Crustacea	Arthropoda	100	0	mg/m^2 (dry weight)	Axelsson et al., 1984	https://www.jstor.org/stable/pdf/3682254.pdf?refreqid=excelsior%3A82459ce5086740807e3c816fc83ef2d0	table 7		1971-04-15	approximate coordinates from - https://www.jstor.org/stable/pdf/2417580.pdf	Arthropods	54°12'41.5"N 2°51'55.7"W
463	Stampeskoven - quercus / mercurialis - mull	56°15' N, 9°30' E	16	denmark	Deciduous Woodland	Temperate Broadleaf and Mixed Forests	Temperate Forests				soil+litter	soil/litter	Diplopoda	0	0	0	0	Diplopoda	Myriapoda	Arthropoda	2140	0	mg/m^2 (dry weight)	Axelsson et al., 1984	https://www.jstor.org/stable/pdf/3682254.pdf?refreqid=excelsior%3A82459ce5086740807e3c816fc83ef2d0	table 7		1971-04-15		Arthropods
464	Geels skov- fagus / anemone / asperula - mull	55° 48' 15'' N, 12° 29' E	16	denmark	Deciduous Woodland	Temperate Broadleaf and Mixed Forests	Temperate Forests				soil+litter	soil/litter	Diplopoda	0	0	0	0	Diplopoda	Myriapoda	Arthropoda	3410	0	mg/m^2 (dry weight)	Axelsson et al., 1984	https://www.jstor.org/stable/pdf/3682254.pdf?refreqid=excelsior%3A82459ce5086740807e3c816fc83ef2d0	table 7		1971-04-15		Arthropods
465	Geels skov- fagus / melica / asperula - mull	55° 48' 15'' N, 12° 29' 0'' E	16	denmark	Deciduous Woodland	Temperate Broadleaf and Mixed Forests	Temperate Forests				soil+litter	soil/litter	Diplopoda	0	0	0	0	Diplopoda	Myriapoda	Arthropoda	850	0	mg/m^2 (dry weight)	Axelsson et al., 1984	https://www.jstor.org/stable/pdf/3682254.pdf?refreqid=excelsior%3A82459ce5086740807e3c816fc83ef2d0	table 7		1971-04-15		Arthropods
466	Grib skov - fagus / oxalis - moder	55° 59' N, 12° 18' E	16	denmark	Deciduous Woodland	Temperate Broadleaf and Mixed Forests	Temperate Forests				soil+litter	soil/litter	Diplopoda	0	0	0	0	Diplopoda	Myriapoda	Arthropoda	420	0	mg/m^2 (dry weight)	Axelsson et al., 1984	https://www.jstor.org/stable/pdf/3682254.pdf?refreqid=excelsior%3A82459ce5086740807e3c816fc83ef2d0	table 7		1971-04-15		Arthropods
467	Solling (B 1) - fagus / luzula - moder	51° 44' N, 9° 36' E	16	west germany	Deciduous Woodland	Temperate Broadleaf and Mixed Forests	Temperate Forests				soil+litter	soil/litter	Diplopoda	0	0	0	0	Diplopoda	Myriapoda	Arthropoda	0	0	mg/m^2 (dry weight)	Axelsson et al., 1984	https://www.jstor.org/stable/pdf/3682254.pdf?refreqid=excelsior%3A82459ce5086740807e3c816fc83ef2d0	table 7		1971-04-15		Arthropods
468	Kiesdorfer wald - fraxinus / quercus / prunus - mull	53° 49' 12'' N, 10° 4' 51'' E	16	east germany	Deciduous Woodland	Temperate Broadleaf and Mixed Forests	Temperate Forests				soil+litter	soil/litter	Diplopoda	0	0	0	0	Diplopoda	Myriapoda	Arthropoda	40	0	mg/m^2 (dry weight)	Axelsson et al., 1984	https://www.jstor.org/stable/pdf/3682254.pdf?refreqid=excelsior%3A82459ce5086740807e3c816fc83ef2d0	table 7		1971-04-15		Arthropods
469	Meathop wood - quercus / fraxinus / corylus - mull	0	16	england	Deciduous Woodland	Temperate Broadleaf and Mixed Forests	Temperate Forests				soil+litter	soil/litter	Diplopoda	0	0	0	0	Diplopoda	Myriapoda	Arthropoda	110	0	mg/m^2 (dry weight)	Axelsson et al., 1984	https://www.jstor.org/stable/pdf/3682254.pdf?refreqid=excelsior%3A82459ce5086740807e3c816fc83ef2d0	table 7		1971-04-15	approximate coordinates from - https://www.jstor.org/stable/pdf/2417580.pdf	Arthropods	54°12'41.5"N 2°51'55.7"W
470	Stampeskoven - quercus / mercurialis - mull	56°15' N, 9°30' E	16	denmark	Deciduous Woodland	Temperate Broadleaf and Mixed Forests	Temperate Forests				soil+litter	soil/litter	Chilopoda	0	0	0	0	Chilopoda	Myriapoda	Arthropoda	180	0	mg/m^2 (dry weight)	Axelsson et al., 1984	https://www.jstor.org/stable/pdf/3682254.pdf?refreqid=excelsior%3A82459ce5086740807e3c816fc83ef2d0	table 7		1971-04-15		Arthropods
471	Geels skov- fagus / anemone / asperula - mull	55° 48' 15'' N, 12° 29' E	16	denmark	Deciduous Woodland	Temperate Broadleaf and Mixed Forests	Temperate Forests				soil+litter	soil/litter	Chilopoda	0	0	0	0	Chilopoda	Myriapoda	Arthropoda	390	0	mg/m^2 (dry weight)	Axelsson et al., 1984	https://www.jstor.org/stable/pdf/3682254.pdf?refreqid=excelsior%3A82459ce5086740807e3c816fc83ef2d0	table 7		1971-04-15		Arthropods
472	Geels skov- fagus / melica / asperula - mull	55° 48' 15'' N, 12° 29' 0'' E	16	denmark	Deciduous Woodland	Temperate Broadleaf and Mixed Forests	Temperate Forests				soil+litter	soil/litter	Chilopoda	0	0	0	0	Chilopoda	Myriapoda	Arthropoda	60	0	mg/m^2 (dry weight)	Axelsson et al., 1984	https://www.jstor.org/stable/pdf/3682254.pdf?refreqid=excelsior%3A82459ce5086740807e3c816fc83ef2d0	table 7		1971-04-15		Arthropods
473	Grib skov - fagus / oxalis - moder	55° 59' N, 12° 18' E	16	denmark	Deciduous Woodland	Temperate Broadleaf and Mixed Forests	Temperate Forests				soil+litter	soil/litter	Chilopoda	0	0	0	0	Chilopoda	Myriapoda	Arthropoda	50	0	mg/m^2 (dry weight)	Axelsson et al., 1984	https://www.jstor.org/stable/pdf/3682254.pdf?refreqid=excelsior%3A82459ce5086740807e3c816fc83ef2d0	table 7		1971-04-15		Arthropods
474	Solling (B 1) - fagus / luzula - moder	51° 44' N, 9° 36' E	16	west germany	Deciduous Woodland	Temperate Broadleaf and Mixed Forests	Temperate Forests				soil+litter	soil/litter	Chilopoda	0	0	0	0	Chilopoda	Myriapoda	Arthropoda	150	0	mg/m^2 (dry weight)	Axelsson et al., 1984	https://www.jstor.org/stable/pdf/3682254.pdf?refreqid=excelsior%3A82459ce5086740807e3c816fc83ef2d0	table 7		1971-04-15		Arthropods
475	Kiesdorfer wald - fraxinus / quercus / prunus - mull	53° 49' 12'' N, 10° 4' 51'' E	16	east germany	Deciduous Woodland	Temperate Broadleaf and Mixed Forests	Temperate Forests				soil+litter	soil/litter	Chilopoda	0	0	0	0	Chilopoda	Myriapoda	Arthropoda	70	0	mg/m^2 (dry weight)	Axelsson et al., 1984	https://www.jstor.org/stable/pdf/3682254.pdf?refreqid=excelsior%3A82459ce5086740807e3c816fc83ef2d0	table 7		1971-04-15		Arthropods
476	Meathop wood - quercus / fraxinus / corylus - mull	0	16	england	Deciduous Woodland	Temperate Broadleaf and Mixed Forests	Temperate Forests				soil+litter	soil/litter	Chilopoda	0	0	0	0	Chilopoda	Myriapoda	Arthropoda	60	0	mg/m^2 (dry weight)	Axelsson et al., 1984	https://www.jstor.org/stable/pdf/3682254.pdf?refreqid=excelsior%3A82459ce5086740807e3c816fc83ef2d0	table 7		1971-04-15	approximate coordinates from - https://www.jstor.org/stable/pdf/2417580.pdf	Arthropods	54°12'41.5"N 2°51'55.7"W
477	Stampeskoven - quercus / mercurialis - mull	56°15' N, 9°30' E	16	denmark	Deciduous Woodland	Temperate Broadleaf and Mixed Forests	Temperate Forests				soil+litter	soil/litter	Coleoptera	0	0	Coleoptera	Pterygota	Insecta	Hexapoda	Arthropoda	130	0	mg/m^2 (dry weight)	Axelsson et al., 1984	https://www.jstor.org/stable/pdf/3682254.pdf?refreqid=excelsior%3A82459ce5086740807e3c816fc83ef2d0	table 7		1971-04-15		Arthropods
478	Geels skov- fagus / anemone / asperula - mull	55° 48' 15'' N, 12° 29' E	16	denmark	Deciduous Woodland	Temperate Broadleaf and Mixed Forests	Temperate Forests				soil+litter	soil/litter	Coleoptera	0	0	Coleoptera	Pterygota	Insecta	Hexapoda	Arthropoda	90	0	mg/m^2 (dry weight)	Axelsson et al., 1984	https://www.jstor.org/stable/pdf/3682254.pdf?refreqid=excelsior%3A82459ce5086740807e3c816fc83ef2d0	table 7		1971-04-15		Arthropods
479	Geels skov- fagus / melica / asperula - mull	55° 48' 15'' N, 12° 29' 0'' E	16	denmark	Deciduous Woodland	Temperate Broadleaf and Mixed Forests	Temperate Forests				soil+litter	soil/litter	Coleoptera	0	0	Coleoptera	Pterygota	Insecta	Hexapoda	Arthropoda	240	0	mg/m^2 (dry weight)	Axelsson et al., 1984	https://www.jstor.org/stable/pdf/3682254.pdf?refreqid=excelsior%3A82459ce5086740807e3c816fc83ef2d0	table 7		1971-04-15		Arthropods
480	Grib skov - fagus / oxalis - moder	55° 59' N, 12° 18' E	16	denmark	Deciduous Woodland	Temperate Broadleaf and Mixed Forests	Temperate Forests				soil+litter	soil/litter	Coleoptera	0	0	Coleoptera	Pterygota	Insecta	Hexapoda	Arthropoda	380	0	mg/m^2 (dry weight)	Axelsson et al., 1984	https://www.jstor.org/stable/pdf/3682254.pdf?refreqid=excelsior%3A82459ce5086740807e3c816fc83ef2d0	table 7		1971-04-15		Arthropods
481	Solling (B 1) - fagus / luzula - moder	51° 44' N, 9° 36' E	16	west germany	Deciduous Woodland	Temperate Broadleaf and Mixed Forests	Temperate Forests				soil+litter	soil/litter	Coleoptera	0	0	Coleoptera	Pterygota	Insecta	Hexapoda	Arthropoda	1100	0	mg/m^2 (dry weight)	Axelsson et al., 1984	https://www.jstor.org/stable/pdf/3682254.pdf?refreqid=excelsior%3A82459ce5086740807e3c816fc83ef2d0	table 7		1971-04-15		Arthropods
482	Kiesdorfer wald - fraxinus / quercus / prunus - mull	53° 49' 12'' N, 10° 4' 51'' E	16	east germany	Deciduous Woodland	Temperate Broadleaf and Mixed Forests	Temperate Forests				soil+litter	soil/litter	Coleoptera	0	0	Coleoptera	Pterygota	Insecta	Hexapoda	Arthropoda	60	0	mg/m^2 (dry weight)	Axelsson et al., 1984	https://www.jstor.org/stable/pdf/3682254.pdf?refreqid=excelsior%3A82459ce5086740807e3c816fc83ef2d0	table 7		1971-04-15		Arthropods
483	Meathop wood - quercus / fraxinus / corylus - mull	0	16	england	Deciduous Woodland	Temperate Broadleaf and Mixed Forests	Temperate Forests				soil+litter	soil/litter	Coleoptera	0	0	Coleoptera	Pterygota	Insecta	Hexapoda	Arthropoda	380	0	mg/m^2 (dry weight)	Axelsson et al., 1984	https://www.jstor.org/stable/pdf/3682254.pdf?refreqid=excelsior%3A82459ce5086740807e3c816fc83ef2d0	table 7		1971-04-15	approximate coordinates from - https://www.jstor.org/stable/pdf/2417580.pdf	Arthropods	54°12'41.5"N 2°51'55.7"W
484	Stampeskoven - quercus / mercurialis - mull	56°15' N, 9°30' E	16	denmark	Deciduous Woodland	Temperate Broadleaf and Mixed Forests	Temperate Forests				soil+litter	soil/litter	Diptera	0	0	Diptera	Pterygota	Insecta	Hexapoda	Arthropoda	780	0	mg/m^2 (dry weight)	Axelsson et al., 1984	https://www.jstor.org/stable/pdf/3682254.pdf?refreqid=excelsior%3A82459ce5086740807e3c816fc83ef2d0	table 7		1971-04-15		Arthropods
485	Geels skov- fagus / anemone / asperula - mull	55° 48' 15'' N, 12° 29' E	16	denmark	Deciduous Woodland	Temperate Broadleaf and Mixed Forests	Temperate Forests				soil+litter	soil/litter	Diptera	0	0	Diptera	Pterygota	Insecta	Hexapoda	Arthropoda	380	0	mg/m^2 (dry weight)	Axelsson et al., 1984	https://www.jstor.org/stable/pdf/3682254.pdf?refreqid=excelsior%3A82459ce5086740807e3c816fc83ef2d0	table 7		1971-04-15		Arthropods
486	Geels skov- fagus / melica / asperula - mull	55° 48' 15'' N, 12° 29' 0'' E	16	denmark	Deciduous Woodland	Temperate Broadleaf and Mixed Forests	Temperate Forests				soil+litter	soil/litter	Diptera	0	0	Diptera	Pterygota	Insecta	Hexapoda	Arthropoda	260	0	mg/m^2 (dry weight)	Axelsson et al., 1984	https://www.jstor.org/stable/pdf/3682254.pdf?refreqid=excelsior%3A82459ce5086740807e3c816fc83ef2d0	table 7		1971-04-15		Arthropods
487	Grib skov - fagus / oxalis - moder	55° 59' N, 12° 18' E	16	denmark	Deciduous Woodland	Temperate Broadleaf and Mixed Forests	Temperate Forests				soil+litter	soil/litter	Diptera	0	0	Diptera	Pterygota	Insecta	Hexapoda	Arthropoda	500	0	mg/m^2 (dry weight)	Axelsson et al., 1984	https://www.jstor.org/stable/pdf/3682254.pdf?refreqid=excelsior%3A82459ce5086740807e3c816fc83ef2d0	table 7		1971-04-15		Arthropods
488	Solling (B 1) - fagus / luzula - moder	51° 44' N, 9° 36' E	16	west germany	Deciduous Woodland	Temperate Broadleaf and Mixed Forests	Temperate Forests				soil+litter	soil/litter	Diptera	0	0	Diptera	Pterygota	Insecta	Hexapoda	Arthropoda	630	0	mg/m^2 (dry weight)	Axelsson et al., 1984	https://www.jstor.org/stable/pdf/3682254.pdf?refreqid=excelsior%3A82459ce5086740807e3c816fc83ef2d0	table 7		1971-04-15		Arthropods
489	Kiesdorfer wald - fraxinus / quercus / prunus - mull	53° 49' 12'' N, 10° 4' 51'' E	16	east germany	Deciduous Woodland	Temperate Broadleaf and Mixed Forests	Temperate Forests				soil+litter	soil/litter	Diptera	0	0	Diptera	Pterygota	Insecta	Hexapoda	Arthropoda	30	0	mg/m^2 (dry weight)	Axelsson et al., 1984	https://www.jstor.org/stable/pdf/3682254.pdf?refreqid=excelsior%3A82459ce5086740807e3c816fc83ef2d0	table 7		1971-04-15		Arthropods
490	Meathop wood - quercus / fraxinus / corylus - mull	0	16	england	Deciduous Woodland	Temperate Broadleaf and Mixed Forests	Temperate Forests				soil+litter	soil/litter	Diptera	0	0	Diptera	Pterygota	Insecta	Hexapoda	Arthropoda	470	0	mg/m^2 (dry weight)	Axelsson et al., 1984	https://www.jstor.org/stable/pdf/3682254.pdf?refreqid=excelsior%3A82459ce5086740807e3c816fc83ef2d0	table 7		1971-04-15	approximate coordinates from - https://www.jstor.org/stable/pdf/2417580.pdf	Arthropods	54°12'41.5"N 2°51'55.7"W
491	Stampeskoven - quercus / mercurialis - mull	56°15' N, 9°30' E	16	denmark	Deciduous Woodland	Temperate Broadleaf and Mixed Forests	Temperate Forests				soil+litter	soil/litter	Araneae	0	0	Araneae	0	Arachnida	Chelicerata	Arthropoda	20	0	mg/m^2 (dry weight)	Axelsson et al., 1984	https://www.jstor.org/stable/pdf/3682254.pdf?refreqid=excelsior%3A82459ce5086740807e3c816fc83ef2d0	table 7		1971-04-15		Arthropods
492	Geels skov- fagus / anemone / asperula - mull	55° 48' 15'' N, 12° 29' E	16	denmark	Deciduous Woodland	Temperate Broadleaf and Mixed Forests	Temperate Forests				soil+litter	soil/litter	Araneae	0	0	Araneae	0	Arachnida	Chelicerata	Arthropoda	10	0	mg/m^2 (dry weight)	Axelsson et al., 1984	https://www.jstor.org/stable/pdf/3682254.pdf?refreqid=excelsior%3A82459ce5086740807e3c816fc83ef2d0	table 7		1971-04-15		Arthropods
493	Geels skov- fagus / melica / asperula - mull	55° 48' 15'' N, 12° 29' 0'' E	16	denmark	Deciduous Woodland	Temperate Broadleaf and Mixed Forests	Temperate Forests				soil+litter	soil/litter	Araneae	0	0	Araneae	0	Arachnida	Chelicerata	Arthropoda	10	0	mg/m^2 (dry weight)	Axelsson et al., 1984	https://www.jstor.org/stable/pdf/3682254.pdf?refreqid=excelsior%3A82459ce5086740807e3c816fc83ef2d0	table 7		1971-04-15		Arthropods
494	Grib skov - fagus / oxalis - moder	55° 59' N, 12° 18' E	16	denmark	Deciduous Woodland	Temperate Broadleaf and Mixed Forests	Temperate Forests				soil+litter	soil/litter	Araneae	0	0	Araneae	0	Arachnida	Chelicerata	Arthropoda	20	0	mg/m^2 (dry weight)	Axelsson et al., 1984	https://www.jstor.org/stable/pdf/3682254.pdf?refreqid=excelsior%3A82459ce5086740807e3c816fc83ef2d0	table 7		1971-04-15		Arthropods
495	Solling (B 1) - fagus / luzula - moder	51° 44' N, 9° 36' E	16	west germany	Deciduous Woodland	Temperate Broadleaf and Mixed Forests	Temperate Forests				soil+litter	soil/litter	Araneae	0	0	Araneae	0	Arachnida	Chelicerata	Arthropoda	170	0	mg/m^2 (dry weight)	Axelsson et al., 1984	https://www.jstor.org/stable/pdf/3682254.pdf?refreqid=excelsior%3A82459ce5086740807e3c816fc83ef2d0	table 7		1971-04-15		Arthropods
496	Kiesdorfer wald - fraxinus / quercus / prunus - mull	53° 49' 12'' N, 10° 4' 51'' E	16	east germany	Deciduous Woodland	Temperate Broadleaf and Mixed Forests	Temperate Forests				soil+litter	soil/litter	Araneae	0	0	Araneae	0	Arachnida	Chelicerata	Arthropoda	10	0	mg/m^2 (dry weight)	Axelsson et al., 1984	https://www.jstor.org/stable/pdf/3682254.pdf?refreqid=excelsior%3A82459ce5086740807e3c816fc83ef2d0	table 7		1971-04-15		Arthropods
497	Meathop wood - quercus / fraxinus / corylus - mull	0	16	england	Deciduous Woodland	Temperate Broadleaf and Mixed Forests	Temperate Forests				soil+litter	soil/litter	Araneae	0	0	Araneae	0	Arachnida	Chelicerata	Arthropoda	30	0	mg/m^2 (dry weight)	Axelsson et al., 1984	https://www.jstor.org/stable/pdf/3682254.pdf?refreqid=excelsior%3A82459ce5086740807e3c816fc83ef2d0	table 7		1971-04-15	approximate coordinates from - https://www.jstor.org/stable/pdf/2417580.pdf	Arthropods	54°12'41.5"N 2°51'55.7"W
498	Stampeskoven - quercus / mercurialis - mull	56°15' N, 9°30' E	16	denmark	Deciduous Woodland	Temperate Broadleaf and Mixed Forests	Temperate Forests				soil+litter	soil/litter	Macroarthropods	0	0	0	0	0	Mixed	Arthropoda	30	0	mg/m^2 (dry weight)	Axelsson et al., 1984	https://www.jstor.org/stable/pdf/3682254.pdf?refreqid=excelsior%3A82459ce5086740807e3c816fc83ef2d0	table 7		1971-04-15		Arthropods
499	Geels skov- fagus / anemone / asperula - mull	55° 48' 15'' N, 12° 29' E	16	denmark	Deciduous Woodland	Temperate Broadleaf and Mixed Forests	Temperate Forests				soil+litter	soil/litter	Macroarthropods	0	0	0	0	0	Mixed	Arthropoda	20	0	mg/m^2 (dry weight)	Axelsson et al., 1984	https://www.jstor.org/stable/pdf/3682254.pdf?refreqid=excelsior%3A82459ce5086740807e3c816fc83ef2d0	table 7		1971-04-15		Arthropods
500	Geels skov- fagus / melica / asperula - mull	55° 48' 15'' N, 12° 29' 0'' E	16	denmark	Deciduous Woodland	Temperate Broadleaf and Mixed Forests	Temperate Forests				soil+litter	soil/litter	Macroarthropods	0	0	0	0	0	Mixed	Arthropoda	50	0	mg/m^2 (dry weight)	Axelsson et al., 1984	https://www.jstor.org/stable/pdf/3682254.pdf?refreqid=excelsior%3A82459ce5086740807e3c816fc83ef2d0	table 7		1971-04-15		Arthropods
501	Grib skov - fagus / oxalis - moder	55° 59' N, 12° 18' E	16	denmark	Deciduous Woodland	Temperate Broadleaf and Mixed Forests	Temperate Forests				soil+litter	soil/litter	Macroarthropods	0	0	0	0	0	Mixed	Arthropoda	10	0	mg/m^2 (dry weight)	Axelsson et al., 1984	https://www.jstor.org/stable/pdf/3682254.pdf?refreqid=excelsior%3A82459ce5086740807e3c816fc83ef2d0	table 7		1971-04-15		Arthropods
502	Solling (B 1) - fagus / luzula - moder	51° 44' N, 9° 36' E	16	west germany	Deciduous Woodland	Temperate Broadleaf and Mixed Forests	Temperate Forests				soil+litter	soil/litter	Macroarthropods	0	0	0	0	0	Mixed	Arthropoda	230	0	mg/m^2 (dry weight)	Axelsson et al., 1984	https://www.jstor.org/stable/pdf/3682254.pdf?refreqid=excelsior%3A82459ce5086740807e3c816fc83ef2d0	table 7		1971-04-15		Arthropods
503	Kiesdorfer wald - fraxinus / quercus / prunus - mull	53° 49' 12'' N, 10° 4' 51'' E	16	east germany	Deciduous Woodland	Temperate Broadleaf and Mixed Forests	Temperate Forests				soil+litter	soil/litter	Macroarthropods	0	0	0	0	0	Mixed	Arthropoda	110	0	mg/m^2 (dry weight)	Axelsson et al., 1984	https://www.jstor.org/stable/pdf/3682254.pdf?refreqid=excelsior%3A82459ce5086740807e3c816fc83ef2d0	table 7		1971-04-15		Arthropods
504	Meathop wood - quercus / fraxinus / corylus - mull	0	16	england	Deciduous Woodland	Temperate Broadleaf and Mixed Forests	Temperate Forests				soil+litter	soil/litter	Macroarthropods	0	0	0	0	0	Mixed	Arthropoda	110	0	mg/m^2 (dry weight)	Axelsson et al., 1984	https://www.jstor.org/stable/pdf/3682254.pdf?refreqid=excelsior%3A82459ce5086740807e3c816fc83ef2d0	table 7		1971-04-15	approximate coordinates from - https://www.jstor.org/stable/pdf/2417580.pdf	Arthropods	54°12'41.5"N 2°51'55.7"W
505	Yanagisawa Pass, Enzan city	35°46' N, 138°49' E	0-30	japan	temperate forest	Temperate Broadleaf and Mixed Forests	Temperate Forests	1600	5.45	1639.5	soil+litter	soil/litter	Arachnida	0	0	0	0	Arachnida	Chelicerata	Arthropoda	36	0	individuals/m^2	Niijima 1998	https://onlinelibrary.wiley.com/doi/epdf/10.1046/j.1440-1703.1998.00242.x	table 4		1974-06-02		Arthropods
506	Yanagisawa Pass, Enzan city	35°46' N, 138°49' E	0-30	japan	temperate forest	Temperate Broadleaf and Mixed Forests	Temperate Forests	1600	5.45	1639.5	soil+litter	soil/litter	Arachnida	0	0	0	0	Arachnida	Chelicerata	Arthropoda	98	0	individuals/m^2	Niijima 1998	https://onlinelibrary.wiley.com/doi/epdf/10.1046/j.1440-1703.1998.00242.x	table 4		1974-06-02		Arthropods
507	Yanagisawa Pass, Enzan city	35°46' N, 138°49' E	0-30	japan	temperate forest	Temperate Broadleaf and Mixed Forests	Temperate Forests	1600	5.45	1639.5	soil+litter	soil/litter	Arachnida	0	0	0	0	Arachnida	Chelicerata	Arthropoda	150	0	individuals/m^2	Niijima 1998	https://onlinelibrary.wiley.com/doi/epdf/10.1046/j.1440-1703.1998.00242.x	table 4		1974-06-02	6/6/1980 and 27/6/1980	Arthropods
508	Yanagisawa Pass, Enzan city	35°46' N, 138°49' E	0-30	japan	temperate forest	Temperate Broadleaf and Mixed Forests	Temperate Forests	1600	5.45	1639.5	soil+litter	soil/litter	Arachnida	0	0	0	0	Arachnida	Chelicerata	Arthropoda	309	0	individuals/m^2	Niijima 1998	https://onlinelibrary.wiley.com/doi/epdf/10.1046/j.1440-1703.1998.00242.x	table 4		1974-06-02		Arthropods
509	Yanagisawa Pass, Enzan city	35°46' N, 138°49' E	0-30	japan	temperate forest	Temperate Broadleaf and Mixed Forests	Temperate Forests	1600	5.45	1639.5	soil+litter	soil/litter	Arachnida	0	0	0	0	Arachnida	Chelicerata	Arthropoda	72	0	individuals/m^2	Niijima 1998	https://onlinelibrary.wiley.com/doi/epdf/10.1046/j.1440-1703.1998.00242.x	table 4		1974-06-02		Arthropods
510	Yanagisawa Pass, Enzan city	35°46' N, 138°49' E	0-30	japan	temperate forest	Temperate Broadleaf and Mixed Forests	Temperate Forests	1600	5.45	1639.5	soil+litter	soil/litter	Arachnida	0	0	0	0	Arachnida	Chelicerata	Arthropoda	99	0	individuals/m^2	Niijima 1998	https://onlinelibrary.wiley.com/doi/epdf/10.1046/j.1440-1703.1998.00242.x	table 4		1974-06-02		Arthropods
511	Yanagisawa Pass, Enzan city	35°46' N, 138°49' E	0-30	japan	temperate forest	Temperate Broadleaf and Mixed Forests	Temperate Forests	1600	5.45	1639.5	soil+litter	soil/litter	Arachnida	0	0	0	0	Arachnida	Chelicerata	Arthropoda	48	0	individuals/m^2	Niijima 1998	https://onlinelibrary.wiley.com/doi/epdf/10.1046/j.1440-1703.1998.00242.x	table 4		1974-06-02		Arthropods
512	Yanagisawa Pass, Enzan city	35°46' N, 138°49' E	0-30	japan	temperate forest	Temperate Broadleaf and Mixed Forests	Temperate Forests	1600	5.45	1639.5	soil+litter	soil/litter	Arachnida	0	0	0	0	Arachnida	Chelicerata	Arthropoda	230	0	individuals/m^2	Niijima 1998	https://onlinelibrary.wiley.com/doi/epdf/10.1046/j.1440-1703.1998.00242.x	table 4		1974-06-02		Arthropods
513	Yanagisawa Pass, Enzan city	35°46' N, 138°49' E	0-30	japan	temperate forest	Temperate Broadleaf and Mixed Forests	Temperate Forests	1600	5.45	1639.5	soil+litter	soil/litter	Arachnida	0	0	0	0	Arachnida	Chelicerata	Arthropoda	314	0	individuals/m^2	Niijima 1998	https://onlinelibrary.wiley.com/doi/epdf/10.1046/j.1440-1703.1998.00242.x	table 4		1974-06-02		Arthropods
514	Yanagisawa Pass, Enzan city	35°46' N, 138°49' E	0-30	japan	temperate forest	Temperate Broadleaf and Mixed Forests	Temperate Forests	1600	5.45	1639.5	soil+litter	soil/litter	Arachnida	0	0	0	0	Arachnida	Chelicerata	Arthropoda	180	0	individuals/m^2	Niijima 1998	https://onlinelibrary.wiley.com/doi/epdf/10.1046/j.1440-1703.1998.00242.x	table 4		1974-06-02		Arthropods
515	Yanagisawa Pass, Enzan city	35°46' N, 138°49' E	0-30	japan	temperate forest	Temperate Broadleaf and Mixed Forests	Temperate Forests	1600	5.45	1639.5	soil+litter	soil/litter	Diplopoda	0	0	0	0	Diplopoda	Myriapoda	Arthropoda	108	0	individuals/m^2	Niijima 1998	https://onlinelibrary.wiley.com/doi/epdf/10.1046/j.1440-1703.1998.00242.x	table 4		1974-06-02		Arthropods
516	Yanagisawa Pass, Enzan city	35°46' N, 138°49' E	0-30	japan	temperate forest	Temperate Broadleaf and Mixed Forests	Temperate Forests	1600	5.45	1639.5	soil+litter	soil/litter	Diplopoda	0	0	0	0	Diplopoda	Myriapoda	Arthropoda	24	0	individuals/m^2	Niijima 1998	https://onlinelibrary.wiley.com/doi/epdf/10.1046/j.1440-1703.1998.00242.x	table 4		1974-06-02		Arthropods
517	Yanagisawa Pass, Enzan city	35°46' N, 138°49' E	0-30	japan	temperate forest	Temperate Broadleaf and Mixed Forests	Temperate Forests	1600	5.45	1639.5	soil+litter	soil/litter	Diplopoda	0	0	0	0	Diplopoda	Myriapoda	Arthropoda	570	0	individuals/m^2	Niijima 1998	https://onlinelibrary.wiley.com/doi/epdf/10.1046/j.1440-1703.1998.00242.x	table 4		1974-06-02		Arthropods
518	Yanagisawa Pass, Enzan city	35°46' N, 138°49' E	0-30	japan	temperate forest	Temperate Broadleaf and Mixed Forests	Temperate Forests	1600	5.45	1639.5	soil+litter	soil/litter	Diplopoda	0	0	0	0	Diplopoda	Myriapoda	Arthropoda	363	0	individuals/m^2	Niijima 1998	https://onlinelibrary.wiley.com/doi/epdf/10.1046/j.1440-1703.1998.00242.x	table 4		1974-06-02		Arthropods
519	Yanagisawa Pass, Enzan city	35°46' N, 138°49' E	0-30	japan	temperate forest	Temperate Broadleaf and Mixed Forests	Temperate Forests	1600	5.45	1639.5	soil+litter	soil/litter	Diplopoda	0	0	0	0	Diplopoda	Myriapoda	Arthropoda	160	0	individuals/m^2	Niijima 1998	https://onlinelibrary.wiley.com/doi/epdf/10.1046/j.1440-1703.1998.00242.x	table 4		1974-06-02		Arthropods
520	Yanagisawa Pass, Enzan city	35°46' N, 138°49' E	0-30	japan	temperate forest	Temperate Broadleaf and Mixed Forests	Temperate Forests	1600	5.45	1639.5	soil+litter	soil/litter	Diplopoda	0	0	0	0	Diplopoda	Myriapoda	Arthropoda	141	0	individuals/m^2	Niijima 1998	https://onlinelibrary.wiley.com/doi/epdf/10.1046/j.1440-1703.1998.00242.x	table 4		1974-06-02		Arthropods
521	Yanagisawa Pass, Enzan city	35°46' N, 138°49' E	0-30	japan	temperate forest	Temperate Broadleaf and Mixed Forests	Temperate Forests	1600	5.45	1639.5	soil+litter	soil/litter	Diplopoda	0	0	0	0	Diplopoda	Myriapoda	Arthropoda	234	0	individuals/m^2	Niijima 1998	https://onlinelibrary.wiley.com/doi/epdf/10.1046/j.1440-1703.1998.00242.x	table 4		1974-06-02		Arthropods
522	Yanagisawa Pass, Enzan city	35°46' N, 138°49' E	0-30	japan	temperate forest	Temperate Broadleaf and Mixed Forests	Temperate Forests	1600	5.45	1639.5	soil+litter	soil/litter	Diplopoda	0	0	0	0	Diplopoda	Myriapoda	Arthropoda	288	0	individuals/m^2	Niijima 1998	https://onlinelibrary.wiley.com/doi/epdf/10.1046/j.1440-1703.1998.00242.x	table 4		1974-06-02		Arthropods
523	Yanagisawa Pass, Enzan city	35°46' N, 138°49' E	0-30	japan	temperate forest	Temperate Broadleaf and Mixed Forests	Temperate Forests	1600	5.45	1639.5	soil+litter	soil/litter	Diplopoda	0	0	0	0	Diplopoda	Myriapoda	Arthropoda	731	0	individuals/m^2	Niijima 1998	https://onlinelibrary.wiley.com/doi/epdf/10.1046/j.1440-1703.1998.00242.x	table 4		1974-06-02		Arthropods
524	Yanagisawa Pass, Enzan city	35°46' N, 138°49' E	0-30	japan	temperate forest	Temperate Broadleaf and Mixed Forests	Temperate Forests	1600	5.45	1639.5	soil+litter	soil/litter	Diplopoda	0	0	0	0	Diplopoda	Myriapoda	Arthropoda	13	0	individuals/m^2	Niijima 1998	https://onlinelibrary.wiley.com/doi/epdf/10.1046/j.1440-1703.1998.00242.x	table 4		1974-06-02		Arthropods
525	Yanagisawa Pass, Enzan city	35°46' N, 138°49' E	0-30	japan	temperate forest	Temperate Broadleaf and Mixed Forests	Temperate Forests	1600	5.45	1639.5	soil+litter	soil/litter	Chilopoda	0	0	0	0	Chilopoda	Myriapoda	Arthropoda	20	0	individuals/m^2	Niijima 1998	https://onlinelibrary.wiley.com/doi/epdf/10.1046/j.1440-1703.1998.00242.x	table 4		1974-06-02		Arthropods
526	Yanagisawa Pass, Enzan city	35°46' N, 138°49' E	0-30	japan	temperate forest	Temperate Broadleaf and Mixed Forests	Temperate Forests	1600	5.45	1639.5	soil+litter	soil/litter	Chilopoda	0	0	0	0	Chilopoda	Myriapoda	Arthropoda	109	0	individuals/m^2	Niijima 1998	https://onlinelibrary.wiley.com/doi/epdf/10.1046/j.1440-1703.1998.00242.x	table 4		1974-06-02		Arthropods
527	Yanagisawa Pass, Enzan city	35°46' N, 138°49' E	0-30	japan	temperate forest	Temperate Broadleaf and Mixed Forests	Temperate Forests	1600	5.45	1639.5	soil+litter	soil/litter	Chilopoda	0	0	0	0	Chilopoda	Myriapoda	Arthropoda	154	0	individuals/m^2	Niijima 1998	https://onlinelibrary.wiley.com/doi/epdf/10.1046/j.1440-1703.1998.00242.x	table 4		1974-06-02		Arthropods
528	Yanagisawa Pass, Enzan city	35°46' N, 138°49' E	0-30	japan	temperate forest	Temperate Broadleaf and Mixed Forests	Temperate Forests	1600	5.45	1639.5	soil+litter	soil/litter	Chilopoda	0	0	0	0	Chilopoda	Myriapoda	Arthropoda	339	0	individuals/m^2	Niijima 1998	https://onlinelibrary.wiley.com/doi/epdf/10.1046/j.1440-1703.1998.00242.x	table 4		1974-06-02		Arthropods
529	Yanagisawa Pass, Enzan city	35°46' N, 138°49' E	0-30	japan	temperate forest	Temperate Broadleaf and Mixed Forests	Temperate Forests	1600	5.45	1639.5	soil+litter	soil/litter	Chilopoda	0	0	0	0	Chilopoda	Myriapoda	Arthropoda	76	0	individuals/m^2	Niijima 1998	https://onlinelibrary.wiley.com/doi/epdf/10.1046/j.1440-1703.1998.00242.x	table 4		1974-06-02		Arthropods
530	Yanagisawa Pass, Enzan city	35°46' N, 138°49' E	0-30	japan	temperate forest	Temperate Broadleaf and Mixed Forests	Temperate Forests	1600	5.45	1639.5	soil+litter	soil/litter	Chilopoda	0	0	0	0	Chilopoda	Myriapoda	Arthropoda	234	0	individuals/m^2	Niijima 1998	https://onlinelibrary.wiley.com/doi/epdf/10.1046/j.1440-1703.1998.00242.x	table 4		1974-06-02		Arthropods
531	Yanagisawa Pass, Enzan city	35°46' N, 138°49' E	0-30	japan	temperate forest	Temperate Broadleaf and Mixed Forests	Temperate Forests	1600	5.45	1639.5	soil+litter	soil/litter	Chilopoda	0	0	0	0	Chilopoda	Myriapoda	Arthropoda	234	0	individuals/m^2	Niijima 1998	https://onlinelibrary.wiley.com/doi/epdf/10.1046/j.1440-1703.1998.00242.x	table 4		1974-06-02		Arthropods
532	Yanagisawa Pass, Enzan city	35°46' N, 138°49' E	0-30	japan	temperate forest	Temperate Broadleaf and Mixed Forests	Temperate Forests	1600	5.45	1639.5	soil+litter	soil/litter	Chilopoda	0	0	0	0	Chilopoda	Myriapoda	Arthropoda	272	0	individuals/m^2	Niijima 1998	https://onlinelibrary.wiley.com/doi/epdf/10.1046/j.1440-1703.1998.00242.x	table 4		1974-06-02		Arthropods
533	Yanagisawa Pass, Enzan city	35°46' N, 138°49' E	0-30	japan	temperate forest	Temperate Broadleaf and Mixed Forests	Temperate Forests	1600	5.45	1639.5	soil+litter	soil/litter	Chilopoda	0	0	0	0	Chilopoda	Myriapoda	Arthropoda	128	0	individuals/m^2	Niijima 1998	https://onlinelibrary.wiley.com/doi/epdf/10.1046/j.1440-1703.1998.00242.x	table 4		1974-06-02		Arthropods
534	Yanagisawa Pass, Enzan city	35°46' N, 138°49' E	0-30	japan	temperate forest	Temperate Broadleaf and Mixed Forests	Temperate Forests	1600	5.45	1639.5	soil+litter	soil/litter	Chilopoda	0	0	0	0	Chilopoda	Myriapoda	Arthropoda	42	0	individuals/m^2	Niijima 1998	https://onlinelibrary.wiley.com/doi/epdf/10.1046/j.1440-1703.1998.00242.x	table 4		1974-06-02		Arthropods
535	Yanagisawa Pass, Enzan city	35°46' N, 138°49' E	0-30	japan	temperate forest	Temperate Broadleaf and Mixed Forests	Temperate Forests	1600	5.45	1639.5	soil+litter	soil/litter	Symphyla	0	0	0	0	Symphyla	Myriapoda	Arthropoda	0	0	individuals/m^2	Niijima 1998	https://onlinelibrary.wiley.com/doi/epdf/10.1046/j.1440-1703.1998.00242.x	table 4		1974-06-02		Arthropods
536	Yanagisawa Pass, Enzan city	35°46' N, 138°49' E	0-30	japan	temperate forest	Temperate Broadleaf and Mixed Forests	Temperate Forests	1600	5.45	1639.5	soil+litter	soil/litter	Symphyla	0	0	0	0	Symphyla	Myriapoda	Arthropoda	26	0	individuals/m^2	Niijima 1998	https://onlinelibrary.wiley.com/doi/epdf/10.1046/j.1440-1703.1998.00242.x	table 4		1974-06-02		Arthropods
537	Yanagisawa Pass, Enzan city	35°46' N, 138°49' E	0-30	japan	temperate forest	Temperate Broadleaf and Mixed Forests	Temperate Forests	1600	5.45	1639.5	soil+litter	soil/litter	Symphyla	0	0	0	0	Symphyla	Myriapoda	Arthropoda	80	0	individuals/m^2	Niijima 1998	https://onlinelibrary.wiley.com/doi/epdf/10.1046/j.1440-1703.1998.00242.x	table 4		1974-06-02		Arthropods
538	Yanagisawa Pass, Enzan city	35°46' N, 138°49' E	0-30	japan	temperate forest	Temperate Broadleaf and Mixed Forests	Temperate Forests	1600	5.45	1639.5	soil+litter	soil/litter	Symphyla	0	0	0	0	Symphyla	Myriapoda	Arthropoda	125	0	individuals/m^2	Niijima 1998	https://onlinelibrary.wiley.com/doi/epdf/10.1046/j.1440-1703.1998.00242.x	table 4		1974-06-02		Arthropods
539	Yanagisawa Pass, Enzan city	35°46' N, 138°49' E	0-30	japan	temperate forest	Temperate Broadleaf and Mixed Forests	Temperate Forests	1600	5.45	1639.5	soil+litter	soil/litter	Symphyla	0	0	0	0	Symphyla	Myriapoda	Arthropoda	28	0	individuals/m^2	Niijima 1998	https://onlinelibrary.wiley.com/doi/epdf/10.1046/j.1440-1703.1998.00242.x	table 4		1974-06-02		Arthropods
540	Yanagisawa Pass, Enzan city	35°46' N, 138°49' E	0-30	japan	temperate forest	Temperate Broadleaf and Mixed Forests	Temperate Forests	1600	5.45	1639.5	soil+litter	soil/litter	Symphyla	0	0	0	0	Symphyla	Myriapoda	Arthropoda	112	0	individuals/m^2	Niijima 1998	https://onlinelibrary.wiley.com/doi/epdf/10.1046/j.1440-1703.1998.00242.x	table 4		1974-06-02		Arthropods
541	Yanagisawa Pass, Enzan city	35°46' N, 138°49' E	0-30	japan	temperate forest	Temperate Broadleaf and Mixed Forests	Temperate Forests	1600	5.45	1639.5	soil+litter	soil/litter	Symphyla	0	0	0	0	Symphyla	Myriapoda	Arthropoda	86	0	individuals/m^2	Niijima 1998	https://onlinelibrary.wiley.com/doi/epdf/10.1046/j.1440-1703.1998.00242.x	table 4		1974-06-02		Arthropods
542	Yanagisawa Pass, Enzan city	35°46' N, 138°49' E	0-30	japan	temperate forest	Temperate Broadleaf and Mixed Forests	Temperate Forests	1600	5.45	1639.5	soil+litter	soil/litter	Symphyla	0	0	0	0	Symphyla	Myriapoda	Arthropoda	218	0	individuals/m^2	Niijima 1998	https://onlinelibrary.wiley.com/doi/epdf/10.1046/j.1440-1703.1998.00242.x	table 4		1974-06-02		Arthropods
543	Yanagisawa Pass, Enzan city	35°46' N, 138°49' E	0-30	japan	temperate forest	Temperate Broadleaf and Mixed Forests	Temperate Forests	1600	5.45	1639.5	soil+litter	soil/litter	Symphyla	0	0	0	0	Symphyla	Myriapoda	Arthropoda	91	0	individuals/m^2	Niijima 1998	https://onlinelibrary.wiley.com/doi/epdf/10.1046/j.1440-1703.1998.00242.x	table 4		1974-06-02		Arthropods
544	Yanagisawa Pass, Enzan city	35°46' N, 138°49' E	0-30	japan	temperate forest	Temperate Broadleaf and Mixed Forests	Temperate Forests	1600	5.45	1639.5	soil+litter	soil/litter	Symphyla	0	0	0	0	Symphyla	Myriapoda	Arthropoda	35	0	individuals/m^2	Niijima 1998	https://onlinelibrary.wiley.com/doi/epdf/10.1046/j.1440-1703.1998.00242.x	table 4		1974-06-02		Arthropods
545	Yanagisawa Pass, Enzan city	35°46' N, 138°49' E	0-30	japan	temperate forest	Temperate Broadleaf and Mixed Forests	Temperate Forests	1600	5.45	1639.5	soil+litter	soil/litter	Collembola	0	0	0	Collembola	Entognatha	Hexapoda	Arthropoda	0	0	individuals/m^2	Niijima 1998	https://onlinelibrary.wiley.com/doi/epdf/10.1046/j.1440-1703.1998.00242.x	table 4		1974-06-02		Arthropods
546	Yanagisawa Pass, Enzan city	35°46' N, 138°49' E	0-30	japan	temperate forest	Temperate Broadleaf and Mixed Forests	Temperate Forests	1600	5.45	1639.5	soil+litter	soil/litter	Collembola	0	0	0	Collembola	Entognatha	Hexapoda	Arthropoda	38	0	individuals/m^2	Niijima 1998	https://onlinelibrary.wiley.com/doi/epdf/10.1046/j.1440-1703.1998.00242.x	table 4		1974-06-02		Arthropods
547	Yanagisawa Pass, Enzan city	35°46' N, 138°49' E	0-30	japan	temperate forest	Temperate Broadleaf and Mixed Forests	Temperate Forests	1600	5.45	1639.5	soil+litter	soil/litter	Collembola	0	0	0	Collembola	Entognatha	Hexapoda	Arthropoda	32	0	individuals/m^2	Niijima 1998	https://onlinelibrary.wiley.com/doi/epdf/10.1046/j.1440-1703.1998.00242.x	table 4		1974-06-02		Arthropods
548	Yanagisawa Pass, Enzan city	35°46' N, 138°49' E	0-30	japan	temperate forest	Temperate Broadleaf and Mixed Forests	Temperate Forests	1600	5.45	1639.5	soil+litter	soil/litter	Collembola	0	0	0	Collembola	Entognatha	Hexapoda	Arthropoda	197	0	individuals/m^2	Niijima 1998	https://onlinelibrary.wiley.com/doi/epdf/10.1046/j.1440-1703.1998.00242.x	table 4		1974-06-02		Arthropods
549	Yanagisawa Pass, Enzan city	35°46' N, 138°49' E	0-30	japan	temperate forest	Temperate Broadleaf and Mixed Forests	Temperate Forests	1600	5.45	1639.5	soil+litter	soil/litter	Collembola	0	0	0	Collembola	Entognatha	Hexapoda	Arthropoda	64	0	individuals/m^2	Niijima 1998	https://onlinelibrary.wiley.com/doi/epdf/10.1046/j.1440-1703.1998.00242.x	table 4		1974-06-02		Arthropods
550	Yanagisawa Pass, Enzan city	35°46' N, 138°49' E	0-30	japan	temperate forest	Temperate Broadleaf and Mixed Forests	Temperate Forests	1600	5.45	1639.5	soil+litter	soil/litter	Collembola	0	0	0	Collembola	Entognatha	Hexapoda	Arthropoda	80	0	individuals/m^2	Niijima 1998	https://onlinelibrary.wiley.com/doi/epdf/10.1046/j.1440-1703.1998.00242.x	table 4		1974-06-02		Arthropods
551	Yanagisawa Pass, Enzan city	35°46' N, 138°49' E	0-30	japan	temperate forest	Temperate Broadleaf and Mixed Forests	Temperate Forests	1600	5.45	1639.5	soil+litter	soil/litter	Collembola	0	0	0	Collembola	Entognatha	Hexapoda	Arthropoda	195	0	individuals/m^2	Niijima 1998	https://onlinelibrary.wiley.com/doi/epdf/10.1046/j.1440-1703.1998.00242.x	table 4		1974-06-02		Arthropods
552	Yanagisawa Pass, Enzan city	35°46' N, 138°49' E	0-30	japan	temperate forest	Temperate Broadleaf and Mixed Forests	Temperate Forests	1600	5.45	1639.5	soil+litter	soil/litter	Collembola	0	0	0	Collembola	Entognatha	Hexapoda	Arthropoda	278	0	individuals/m^2	Niijima 1998	https://onlinelibrary.wiley.com/doi/epdf/10.1046/j.1440-1703.1998.00242.x	table 4		1974-06-02		Arthropods
553	Yanagisawa Pass, Enzan city	35°46' N, 138°49' E	0-30	japan	temperate forest	Temperate Broadleaf and Mixed Forests	Temperate Forests	1600	5.45	1639.5	soil+litter	soil/litter	Collembola	0	0	0	Collembola	Entognatha	Hexapoda	Arthropoda	171	0	individuals/m^2	Niijima 1998	https://onlinelibrary.wiley.com/doi/epdf/10.1046/j.1440-1703.1998.00242.x	table 4		1974-06-02		Arthropods
554	Yanagisawa Pass, Enzan city	35°46' N, 138°49' E	0-30	japan	temperate forest	Temperate Broadleaf and Mixed Forests	Temperate Forests	1600	5.45	1639.5	soil+litter	soil/litter	Collembola	0	0	0	Collembola	Entognatha	Hexapoda	Arthropoda	102	0	individuals/m^2	Niijima 1998	https://onlinelibrary.wiley.com/doi/epdf/10.1046/j.1440-1703.1998.00242.x	table 4		1974-06-02		Arthropods
555	Yanagisawa Pass, Enzan city	35°46' N, 138°49' E	0-30	japan	temperate forest	Temperate Broadleaf and Mixed Forests	Temperate Forests	1600	5.45	1639.5	soil+litter	soil/litter	Diplura	0	0	Diplura	0	Entognatha	Hexapoda	Arthropoda	0	0	individuals/m^2	Niijima 1998	https://onlinelibrary.wiley.com/doi/epdf/10.1046/j.1440-1703.1998.00242.x	table 4		1974-06-02		Arthropods
556	Yanagisawa Pass, Enzan city	35°46' N, 138°49' E	0-30	japan	temperate forest	Temperate Broadleaf and Mixed Forests	Temperate Forests	1600	5.45	1639.5	soil+litter	soil/litter	Diplura	0	0	Diplura	0	Entognatha	Hexapoda	Arthropoda	9	0	individuals/m^2	Niijima 1998	https://onlinelibrary.wiley.com/doi/epdf/10.1046/j.1440-1703.1998.00242.x	table 4		1974-06-02		Arthropods
557	Yanagisawa Pass, Enzan city	35°46' N, 138°49' E	0-30	japan	temperate forest	Temperate Broadleaf and Mixed Forests	Temperate Forests	1600	5.45	1639.5	soil+litter	soil/litter	Diplura	0	0	Diplura	0	Entognatha	Hexapoda	Arthropoda	35	0	individuals/m^2	Niijima 1998	https://onlinelibrary.wiley.com/doi/epdf/10.1046/j.1440-1703.1998.00242.x	table 4		1974-06-02		Arthropods
558	Yanagisawa Pass, Enzan city	35°46' N, 138°49' E	0-30	japan	temperate forest	Temperate Broadleaf and Mixed Forests	Temperate Forests	1600	5.45	1639.5	soil+litter	soil/litter	Diplura	0	0	Diplura	0	Entognatha	Hexapoda	Arthropoda	51	0	individuals/m^2	Niijima 1998	https://onlinelibrary.wiley.com/doi/epdf/10.1046/j.1440-1703.1998.00242.x	table 4		1974-06-02		Arthropods
559	Yanagisawa Pass, Enzan city	35°46' N, 138°49' E	0-30	japan	temperate forest	Temperate Broadleaf and Mixed Forests	Temperate Forests	1600	5.45	1639.5	soil+litter	soil/litter	Diplura	0	0	Diplura	0	Entognatha	Hexapoda	Arthropoda	12	0	individuals/m^2	Niijima 1998	https://onlinelibrary.wiley.com/doi/epdf/10.1046/j.1440-1703.1998.00242.x	table 4		1974-06-02		Arthropods
560	Yanagisawa Pass, Enzan city	35°46' N, 138°49' E	0-30	japan	temperate forest	Temperate Broadleaf and Mixed Forests	Temperate Forests	1600	5.45	1639.5	soil+litter	soil/litter	Diplura	0	0	Diplura	0	Entognatha	Hexapoda	Arthropoda	26	0	individuals/m^2	Niijima 1998	https://onlinelibrary.wiley.com/doi/epdf/10.1046/j.1440-1703.1998.00242.x	table 4		1974-06-02		Arthropods
561	Yanagisawa Pass, Enzan city	35°46' N, 138°49' E	0-30	japan	temperate forest	Temperate Broadleaf and Mixed Forests	Temperate Forests	1600	5.45	1639.5	soil+litter	soil/litter	Diplura	0	0	Diplura	0	Entognatha	Hexapoda	Arthropoda	10	0	individuals/m^2	Niijima 1998	https://onlinelibrary.wiley.com/doi/epdf/10.1046/j.1440-1703.1998.00242.x	table 4		1974-06-02		Arthropods
562	Yanagisawa Pass, Enzan city	35°46' N, 138°49' E	0-30	japan	temperate forest	Temperate Broadleaf and Mixed Forests	Temperate Forests	1600	5.45	1639.5	soil+litter	soil/litter	Diplura	0	0	Diplura	0	Entognatha	Hexapoda	Arthropoda	32	0	individuals/m^2	Niijima 1998	https://onlinelibrary.wiley.com/doi/epdf/10.1046/j.1440-1703.1998.00242.x	table 4		1974-06-02		Arthropods
563	Yanagisawa Pass, Enzan city	35°46' N, 138°49' E	0-30	japan	temperate forest	Temperate Broadleaf and Mixed Forests	Temperate Forests	1600	5.45	1639.5	soil+litter	soil/litter	Diplura	0	0	Diplura	0	Entognatha	Hexapoda	Arthropoda	75	0	individuals/m^2	Niijima 1998	https://onlinelibrary.wiley.com/doi/epdf/10.1046/j.1440-1703.1998.00242.x	table 4		1974-06-02		Arthropods
564	Yanagisawa Pass, Enzan city	35°46' N, 138°49' E	0-30	japan	temperate forest	Temperate Broadleaf and Mixed Forests	Temperate Forests	1600	5.45	1639.5	soil+litter	soil/litter	Diplura	0	0	Diplura	0	Entognatha	Hexapoda	Arthropoda	6	0	individuals/m^2	Niijima 1998	https://onlinelibrary.wiley.com/doi/epdf/10.1046/j.1440-1703.1998.00242.x	table 4		1974-06-02		Arthropods
565	Yanagisawa Pass, Enzan city	35°46' N, 138°49' E	0-30	japan	temperate forest	Temperate Broadleaf and Mixed Forests	Temperate Forests	1600	5.45	1639.5	soil+litter	soil/litter	Psocoptera	0	0	Psocoptera	Pterygota	Insecta	Hexapoda	Arthropoda	0	0	individuals/m^2	Niijima 1998	https://onlinelibrary.wiley.com/doi/epdf/10.1046/j.1440-1703.1998.00242.x	table 4		1974-06-02		Arthropods
566	Yanagisawa Pass, Enzan city	35°46' N, 138°49' E	0-30	japan	temperate forest	Temperate Broadleaf and Mixed Forests	Temperate Forests	1600	5.45	1639.5	soil+litter	soil/litter	Psocoptera	0	0	Psocoptera	Pterygota	Insecta	Hexapoda	Arthropoda	7	0	individuals/m^2	Niijima 1998	https://onlinelibrary.wiley.com/doi/epdf/10.1046/j.1440-1703.1998.00242.x	table 4		1974-06-02		Arthropods
567	Yanagisawa Pass, Enzan city	35°46' N, 138°49' E	0-30	japan	temperate forest	Temperate Broadleaf and Mixed Forests	Temperate Forests	1600	5.45	1639.5	soil+litter	soil/litter	Psocoptera	0	0	Psocoptera	Pterygota	Insecta	Hexapoda	Arthropoda	13	0	individuals/m^2	Niijima 1998	https://onlinelibrary.wiley.com/doi/epdf/10.1046/j.1440-1703.1998.00242.x	table 4		1974-06-02		Arthropods
568	Yanagisawa Pass, Enzan city	35°46' N, 138°49' E	0-30	japan	temperate forest	Temperate Broadleaf and Mixed Forests	Temperate Forests	1600	5.45	1639.5	soil+litter	soil/litter	Psocoptera	0	0	Psocoptera	Pterygota	Insecta	Hexapoda	Arthropoda	11	0	individuals/m^2	Niijima 1998	https://onlinelibrary.wiley.com/doi/epdf/10.1046/j.1440-1703.1998.00242.x	table 4		1974-06-02		Arthropods
569	Yanagisawa Pass, Enzan city	35°46' N, 138°49' E	0-30	japan	temperate forest	Temperate Broadleaf and Mixed Forests	Temperate Forests	1600	5.45	1639.5	soil+litter	soil/litter	Psocoptera	0	0	Psocoptera	Pterygota	Insecta	Hexapoda	Arthropoda	0	0	individuals/m^2	Niijima 1998	https://onlinelibrary.wiley.com/doi/epdf/10.1046/j.1440-1703.1998.00242.x	table 4		1974-06-02		Arthropods
570	Yanagisawa Pass, Enzan city	35°46' N, 138°49' E	0-30	japan	temperate forest	Temperate Broadleaf and Mixed Forests	Temperate Forests	1600	5.45	1639.5	soil+litter	soil/litter	Psocoptera	0	0	Psocoptera	Pterygota	Insecta	Hexapoda	Arthropoda	3	0	individuals/m^2	Niijima 1998	https://onlinelibrary.wiley.com/doi/epdf/10.1046/j.1440-1703.1998.00242.x	table 4		1974-06-02		Arthropods
571	Yanagisawa Pass, Enzan city	35°46' N, 138°49' E	0-30	japan	temperate forest	Temperate Broadleaf and Mixed Forests	Temperate Forests	1600	5.45	1639.5	soil+litter	soil/litter	Psocoptera	0	0	Psocoptera	Pterygota	Insecta	Hexapoda	Arthropoda	16	0	individuals/m^2	Niijima 1998	https://onlinelibrary.wiley.com/doi/epdf/10.1046/j.1440-1703.1998.00242.x	table 4		1974-06-02		Arthropods
572	Yanagisawa Pass, Enzan city	35°46' N, 138°49' E	0-30	japan	temperate forest	Temperate Broadleaf and Mixed Forests	Temperate Forests	1600	5.45	1639.5	soil+litter	soil/litter	Psocoptera	0	0	Psocoptera	Pterygota	Insecta	Hexapoda	Arthropoda	6	0	individuals/m^2	Niijima 1998	https://onlinelibrary.wiley.com/doi/epdf/10.1046/j.1440-1703.1998.00242.x	table 4		1974-06-02		Arthropods
573	Yanagisawa Pass, Enzan city	35°46' N, 138°49' E	0-30	japan	temperate forest	Temperate Broadleaf and Mixed Forests	Temperate Forests	1600	5.45	1639.5	soil+litter	soil/litter	Psocoptera	0	0	Psocoptera	Pterygota	Insecta	Hexapoda	Arthropoda	5	0	individuals/m^2	Niijima 1998	https://onlinelibrary.wiley.com/doi/epdf/10.1046/j.1440-1703.1998.00242.x	table 4		1974-06-02		Arthropods
574	Yanagisawa Pass, Enzan city	35°46' N, 138°49' E	0-30	japan	temperate forest	Temperate Broadleaf and Mixed Forests	Temperate Forests	1600	5.45	1639.5	soil+litter	soil/litter	Psocoptera	0	0	Psocoptera	Pterygota	Insecta	Hexapoda	Arthropoda	0	0	individuals/m^2	Niijima 1998	https://onlinelibrary.wiley.com/doi/epdf/10.1046/j.1440-1703.1998.00242.x	table 4		1974-06-02		Arthropods
575	Yanagisawa Pass, Enzan city	35°46' N, 138°49' E	0-30	japan	temperate forest	Temperate Broadleaf and Mixed Forests	Temperate Forests	1600	5.45	1639.5	soil+litter	soil/litter	Hemiptera	0	0	Hemiptera	Pterygota	Insecta	Hexapoda	Arthropoda	8	0	individuals/m^2	Niijima 1998	https://onlinelibrary.wiley.com/doi/epdf/10.1046/j.1440-1703.1998.00242.x	table 4		1974-06-02		Arthropods
576	Yanagisawa Pass, Enzan city	35°46' N, 138°49' E	0-30	japan	temperate forest	Temperate Broadleaf and Mixed Forests	Temperate Forests	1600	5.45	1639.5	soil+litter	soil/litter	Hemiptera	0	0	Hemiptera	Pterygota	Insecta	Hexapoda	Arthropoda	51	0	individuals/m^2	Niijima 1998	https://onlinelibrary.wiley.com/doi/epdf/10.1046/j.1440-1703.1998.00242.x	table 4		1974-06-02		Arthropods
577	Yanagisawa Pass, Enzan city	35°46' N, 138°49' E	0-30	japan	temperate forest	Temperate Broadleaf and Mixed Forests	Temperate Forests	1600	5.45	1639.5	soil+litter	soil/litter	Hemiptera	0	0	Hemiptera	Pterygota	Insecta	Hexapoda	Arthropoda	26	0	individuals/m^2	Niijima 1998	https://onlinelibrary.wiley.com/doi/epdf/10.1046/j.1440-1703.1998.00242.x	table 4		1974-06-02		Arthropods
578	Yanagisawa Pass, Enzan city	35°46' N, 138°49' E	0-30	japan	temperate forest	Temperate Broadleaf and Mixed Forests	Temperate Forests	1600	5.45	1639.5	soil+litter	soil/litter	Hemiptera	0	0	Hemiptera	Pterygota	Insecta	Hexapoda	Arthropoda	3	0	individuals/m^2	Niijima 1998	https://onlinelibrary.wiley.com/doi/epdf/10.1046/j.1440-1703.1998.00242.x	table 4		1974-06-02		Arthropods
579	Yanagisawa Pass, Enzan city	35°46' N, 138°49' E	0-30	japan	temperate forest	Temperate Broadleaf and Mixed Forests	Temperate Forests	1600	5.45	1639.5	soil+litter	soil/litter	Hemiptera	0	0	Hemiptera	Pterygota	Insecta	Hexapoda	Arthropoda	4	0	individuals/m^2	Niijima 1998	https://onlinelibrary.wiley.com/doi/epdf/10.1046/j.1440-1703.1998.00242.x	table 4		1974-06-02		Arthropods
580	Yanagisawa Pass, Enzan city	35°46' N, 138°49' E	0-30	japan	temperate forest	Temperate Broadleaf and Mixed Forests	Temperate Forests	1600	5.45	1639.5	soil+litter	soil/litter	Hemiptera	0	0	Hemiptera	Pterygota	Insecta	Hexapoda	Arthropoda	3	0	individuals/m^2	Niijima 1998	https://onlinelibrary.wiley.com/doi/epdf/10.1046/j.1440-1703.1998.00242.x	table 4		1974-06-02		Arthropods
581	Yanagisawa Pass, Enzan city	35°46' N, 138°49' E	0-30	japan	temperate forest	Temperate Broadleaf and Mixed Forests	Temperate Forests	1600	5.45	1639.5	soil+litter	soil/litter	Hemiptera	0	0	Hemiptera	Pterygota	Insecta	Hexapoda	Arthropoda	13	0	individuals/m^2	Niijima 1998	https://onlinelibrary.wiley.com/doi/epdf/10.1046/j.1440-1703.1998.00242.x	table 4		1974-06-02		Arthropods
582	Yanagisawa Pass, Enzan city	35°46' N, 138°49' E	0-30	japan	temperate forest	Temperate Broadleaf and Mixed Forests	Temperate Forests	1600	5.45	1639.5	soil+litter	soil/litter	Hemiptera	0	0	Hemiptera	Pterygota	Insecta	Hexapoda	Arthropoda	67	0	individuals/m^2	Niijima 1998	https://onlinelibrary.wiley.com/doi/epdf/10.1046/j.1440-1703.1998.00242.x	table 4		1974-06-02		Arthropods
583	Yanagisawa Pass, Enzan city	35°46' N, 138°49' E	0-30	japan	temperate forest	Temperate Broadleaf and Mixed Forests	Temperate Forests	1600	5.45	1639.5	soil+litter	soil/litter	Hemiptera	0	0	Hemiptera	Pterygota	Insecta	Hexapoda	Arthropoda	5	0	individuals/m^2	Niijima 1998	https://onlinelibrary.wiley.com/doi/epdf/10.1046/j.1440-1703.1998.00242.x	table 4		1974-06-02		Arthropods
584	Yanagisawa Pass, Enzan city	35°46' N, 138°49' E	0-30	japan	temperate forest	Temperate Broadleaf and Mixed Forests	Temperate Forests	1600	5.45	1639.5	soil+litter	soil/litter	Hemiptera	0	0	Hemiptera	Pterygota	Insecta	Hexapoda	Arthropoda	0	0	individuals/m^2	Niijima 1998	https://onlinelibrary.wiley.com/doi/epdf/10.1046/j.1440-1703.1998.00242.x	table 4		1974-06-02		Arthropods
585	Yanagisawa Pass, Enzan city	35°46' N, 138°49' E	0-30	japan	temperate forest	Temperate Broadleaf and Mixed Forests	Temperate Forests	1600	5.45	1639.5	soil+litter	soil/litter	Lepidoptera	0	0	Lepidoptera	Pterygota	Insecta	Hexapoda	Arthropoda	4	0	individuals/m^2	Niijima 1998	https://onlinelibrary.wiley.com/doi/epdf/10.1046/j.1440-1703.1998.00242.x	table 4		1974-06-02		Arthropods
586	Yanagisawa Pass, Enzan city	35°46' N, 138°49' E	0-30	japan	temperate forest	Temperate Broadleaf and Mixed Forests	Temperate Forests	1600	5.45	1639.5	soil+litter	soil/litter	Lepidoptera	0	0	Lepidoptera	Pterygota	Insecta	Hexapoda	Arthropoda	2	0	individuals/m^2	Niijima 1998	https://onlinelibrary.wiley.com/doi/epdf/10.1046/j.1440-1703.1998.00242.x	table 4		1974-06-02		Arthropods
587	Yanagisawa Pass, Enzan city	35°46' N, 138°49' E	0-30	japan	temperate forest	Temperate Broadleaf and Mixed Forests	Temperate Forests	1600	5.45	1639.5	soil+litter	soil/litter	Lepidoptera	0	0	Lepidoptera	Pterygota	Insecta	Hexapoda	Arthropoda	3	0	individuals/m^2	Niijima 1998	https://onlinelibrary.wiley.com/doi/epdf/10.1046/j.1440-1703.1998.00242.x	table 4		1974-06-02		Arthropods
588	Yanagisawa Pass, Enzan city	35°46' N, 138°49' E	0-30	japan	temperate forest	Temperate Broadleaf and Mixed Forests	Temperate Forests	1600	5.45	1639.5	soil+litter	soil/litter	Lepidoptera	0	0	Lepidoptera	Pterygota	Insecta	Hexapoda	Arthropoda	3	0	individuals/m^2	Niijima 1998	https://onlinelibrary.wiley.com/doi/epdf/10.1046/j.1440-1703.1998.00242.x	table 4		1974-06-02		Arthropods
589	Yanagisawa Pass, Enzan city	35°46' N, 138°49' E	0-30	japan	temperate forest	Temperate Broadleaf and Mixed Forests	Temperate Forests	1600	5.45	1639.5	soil+litter	soil/litter	Lepidoptera	0	0	Lepidoptera	Pterygota	Insecta	Hexapoda	Arthropoda	8	0	individuals/m^2	Niijima 1998	https://onlinelibrary.wiley.com/doi/epdf/10.1046/j.1440-1703.1998.00242.x	table 4		1974-06-02		Arthropods
590	Yanagisawa Pass, Enzan city	35°46' N, 138°49' E	0-30	japan	temperate forest	Temperate Broadleaf and Mixed Forests	Temperate Forests	1600	5.45	1639.5	soil+litter	soil/litter	Lepidoptera	0	0	Lepidoptera	Pterygota	Insecta	Hexapoda	Arthropoda	0	0	individuals/m^2	Niijima 1998	https://onlinelibrary.wiley.com/doi/epdf/10.1046/j.1440-1703.1998.00242.x	table 4		1974-06-02		Arthropods
591	Yanagisawa Pass, Enzan city	35°46' N, 138°49' E	0-30	japan	temperate forest	Temperate Broadleaf and Mixed Forests	Temperate Forests	1600	5.45	1639.5	soil+litter	soil/litter	Lepidoptera	0	0	Lepidoptera	Pterygota	Insecta	Hexapoda	Arthropoda	3	0	individuals/m^2	Niijima 1998	https://onlinelibrary.wiley.com/doi/epdf/10.1046/j.1440-1703.1998.00242.x	table 4		1974-06-02		Arthropods
592	Yanagisawa Pass, Enzan city	35°46' N, 138°49' E	0-30	japan	temperate forest	Temperate Broadleaf and Mixed Forests	Temperate Forests	1600	5.45	1639.5	soil+litter	soil/litter	Lepidoptera	0	0	Lepidoptera	Pterygota	Insecta	Hexapoda	Arthropoda	0	0	individuals/m^2	Niijima 1998	https://onlinelibrary.wiley.com/doi/epdf/10.1046/j.1440-1703.1998.00242.x	table 4		1974-06-02		Arthropods
593	Yanagisawa Pass, Enzan city	35°46' N, 138°49' E	0-30	japan	temperate forest	Temperate Broadleaf and Mixed Forests	Temperate Forests	1600	5.45	1639.5	soil+litter	soil/litter	Lepidoptera	0	0	Lepidoptera	Pterygota	Insecta	Hexapoda	Arthropoda	5	0	individuals/m^2	Niijima 1998	https://onlinelibrary.wiley.com/doi/epdf/10.1046/j.1440-1703.1998.00242.x	table 4		1974-06-02		Arthropods
594	Yanagisawa Pass, Enzan city	35°46' N, 138°49' E	0-30	japan	temperate forest	Temperate Broadleaf and Mixed Forests	Temperate Forests	1600	5.45	1639.5	soil+litter	soil/litter	Lepidoptera	0	0	Lepidoptera	Pterygota	Insecta	Hexapoda	Arthropoda	0	0	individuals/m^2	Niijima 1998	https://onlinelibrary.wiley.com/doi/epdf/10.1046/j.1440-1703.1998.00242.x	table 4		1974-06-02		Arthropods
595	Yanagisawa Pass, Enzan city	35°46' N, 138°49' E	0-30	japan	temperate forest	Temperate Broadleaf and Mixed Forests	Temperate Forests	1600	5.45	1639.5	soil+litter	soil/litter	Coleoptera	0	0	Coleoptera	Pterygota	Insecta	Hexapoda	Arthropoda	28	0	individuals/m^2	Niijima 1998	https://onlinelibrary.wiley.com/doi/epdf/10.1046/j.1440-1703.1998.00242.x	table 4		1974-06-02	Adults+Larvae	Arthropods
596	Yanagisawa Pass, Enzan city	35°46' N, 138°49' E	0-30	japan	temperate forest	Temperate Broadleaf and Mixed Forests	Temperate Forests	1600	5.45	1639.5	soil+litter	soil/litter	Coleoptera	0	0	Coleoptera	Pterygota	Insecta	Hexapoda	Arthropoda	68	0	individuals/m^2	Niijima 1998	https://onlinelibrary.wiley.com/doi/epdf/10.1046/j.1440-1703.1998.00242.x	table 4		1974-06-02	Adults+Larvae	Arthropods
597	Yanagisawa Pass, Enzan city	35°46' N, 138°49' E	0-30	japan	temperate forest	Temperate Broadleaf and Mixed Forests	Temperate Forests	1600	5.45	1639.5	soil+litter	soil/litter	Coleoptera	0	0	Coleoptera	Pterygota	Insecta	Hexapoda	Arthropoda	115	0	individuals/m^2	Niijima 1998	https://onlinelibrary.wiley.com/doi/epdf/10.1046/j.1440-1703.1998.00242.x	table 4		1974-06-02	Adults+Larvae	Arthropods
598	Yanagisawa Pass, Enzan city	35°46' N, 138°49' E	0-30	japan	temperate forest	Temperate Broadleaf and Mixed Forests	Temperate Forests	1600	5.45	1639.5	soil+litter	soil/litter	Coleoptera	0	0	Coleoptera	Pterygota	Insecta	Hexapoda	Arthropoda	173	0	individuals/m^2	Niijima 1998	https://onlinelibrary.wiley.com/doi/epdf/10.1046/j.1440-1703.1998.00242.x	table 4		1974-06-02	Adults+Larvae	Arthropods
599	Yanagisawa Pass, Enzan city	35°46' N, 138°49' E	0-30	japan	temperate forest	Temperate Broadleaf and Mixed Forests	Temperate Forests	1600	5.45	1639.5	soil+litter	soil/litter	Coleoptera	0	0	Coleoptera	Pterygota	Insecta	Hexapoda	Arthropoda	44	0	individuals/m^2	Niijima 1998	https://onlinelibrary.wiley.com/doi/epdf/10.1046/j.1440-1703.1998.00242.x	table 4		1974-06-02	Adults+Larvae	Arthropods
600	Yanagisawa Pass, Enzan city	35°46' N, 138°49' E	0-30	japan	temperate forest	Temperate Broadleaf and Mixed Forests	Temperate Forests	1600	5.45	1639.5	soil+litter	soil/litter	Coleoptera	0	0	Coleoptera	Pterygota	Insecta	Hexapoda	Arthropoda	131	0	individuals/m^2	Niijima 1998	https://onlinelibrary.wiley.com/doi/epdf/10.1046/j.1440-1703.1998.00242.x	table 4		1974-06-02	Adults+Larvae	Arthropods
601	Yanagisawa Pass, Enzan city	35°46' N, 138°49' E	0-30	japan	temperate forest	Temperate Broadleaf and Mixed Forests	Temperate Forests	1600	5.45	1639.5	soil+litter	soil/litter	Coleoptera	0	0	Coleoptera	Pterygota	Insecta	Hexapoda	Arthropoda	74	0	individuals/m^2	Niijima 1998	https://onlinelibrary.wiley.com/doi/epdf/10.1046/j.1440-1703.1998.00242.x	table 4		1974-06-02	Adults+Larvae	Arthropods
602	Yanagisawa Pass, Enzan city	35°46' N, 138°49' E	0-30	japan	temperate forest	Temperate Broadleaf and Mixed Forests	Temperate Forests	1600	5.45	1639.5	soil+litter	soil/litter	Coleoptera	0	0	Coleoptera	Pterygota	Insecta	Hexapoda	Arthropoda	122	0	individuals/m^2	Niijima 1998	https://onlinelibrary.wiley.com/doi/epdf/10.1046/j.1440-1703.1998.00242.x	table 4		1974-06-02	Adults+Larvae	Arthropods
603	Yanagisawa Pass, Enzan city	35°46' N, 138°49' E	0-30	japan	temperate forest	Temperate Broadleaf and Mixed Forests	Temperate Forests	1600	5.45	1639.5	soil+litter	soil/litter	Coleoptera	0	0	Coleoptera	Pterygota	Insecta	Hexapoda	Arthropoda	170	0	individuals/m^2	Niijima 1998	https://onlinelibrary.wiley.com/doi/epdf/10.1046/j.1440-1703.1998.00242.x	table 4		1974-06-02	Adults+Larvae	Arthropods
604	Yanagisawa Pass, Enzan city	35°46' N, 138°49' E	0-30	japan	temperate forest	Temperate Broadleaf and Mixed Forests	Temperate Forests	1600	5.45	1639.5	soil+litter	soil/litter	Coleoptera	0	0	Coleoptera	Pterygota	Insecta	Hexapoda	Arthropoda	153	0	individuals/m^2	Niijima 1998	https://onlinelibrary.wiley.com/doi/epdf/10.1046/j.1440-1703.1998.00242.x	table 4		1974-06-02	Adults+Larvae	Arthropods
615	Yanagisawa Pass, Enzan city	35°46' N, 138°49' E	0-30	japan	temperate forest	Temperate Broadleaf and Mixed Forests	Temperate Forests	1600	5.45	1639.5	soil+litter	soil/litter	Diptera	0	0	Diptera	Pterygota	Insecta	Hexapoda	Arthropoda	16	0	individuals/m^2	Niijima 1998	https://onlinelibrary.wiley.com/doi/epdf/10.1046/j.1440-1703.1998.00242.x	table 4		1974-06-02		Arthropods
616	Yanagisawa Pass, Enzan city	35°46' N, 138°49' E	0-30	japan	temperate forest	Temperate Broadleaf and Mixed Forests	Temperate Forests	1600	5.45	1639.5	soil+litter	soil/litter	Diptera	0	0	Diptera	Pterygota	Insecta	Hexapoda	Arthropoda	14	0	individuals/m^2	Niijima 1998	https://onlinelibrary.wiley.com/doi/epdf/10.1046/j.1440-1703.1998.00242.x	table 4		1974-06-02		Arthropods
617	Yanagisawa Pass, Enzan city	35°46' N, 138°49' E	0-30	japan	temperate forest	Temperate Broadleaf and Mixed Forests	Temperate Forests	1600	5.45	1639.5	soil+litter	soil/litter	Diptera	0	0	Diptera	Pterygota	Insecta	Hexapoda	Arthropoda	45	0	individuals/m^2	Niijima 1998	https://onlinelibrary.wiley.com/doi/epdf/10.1046/j.1440-1703.1998.00242.x	table 4		1974-06-02		Arthropods
618	Yanagisawa Pass, Enzan city	35°46' N, 138°49' E	0-30	japan	temperate forest	Temperate Broadleaf and Mixed Forests	Temperate Forests	1600	5.45	1639.5	soil+litter	soil/litter	Diptera	0	0	Diptera	Pterygota	Insecta	Hexapoda	Arthropoda	80	0	individuals/m^2	Niijima 1998	https://onlinelibrary.wiley.com/doi/epdf/10.1046/j.1440-1703.1998.00242.x	table 4		1974-06-02		Arthropods
619	Yanagisawa Pass, Enzan city	35°46' N, 138°49' E	0-30	japan	temperate forest	Temperate Broadleaf and Mixed Forests	Temperate Forests	1600	5.45	1639.5	soil+litter	soil/litter	Diptera	0	0	Diptera	Pterygota	Insecta	Hexapoda	Arthropoda	28	0	individuals/m^2	Niijima 1998	https://onlinelibrary.wiley.com/doi/epdf/10.1046/j.1440-1703.1998.00242.x	table 4		1974-06-02		Arthropods
620	Yanagisawa Pass, Enzan city	35°46' N, 138°49' E	0-30	japan	temperate forest	Temperate Broadleaf and Mixed Forests	Temperate Forests	1600	5.45	1639.5	soil+litter	soil/litter	Diptera	0	0	Diptera	Pterygota	Insecta	Hexapoda	Arthropoda	35	0	individuals/m^2	Niijima 1998	https://onlinelibrary.wiley.com/doi/epdf/10.1046/j.1440-1703.1998.00242.x	table 4		1974-06-02		Arthropods
621	Yanagisawa Pass, Enzan city	35°46' N, 138°49' E	0-30	japan	temperate forest	Temperate Broadleaf and Mixed Forests	Temperate Forests	1600	5.45	1639.5	soil+litter	soil/litter	Diptera	0	0	Diptera	Pterygota	Insecta	Hexapoda	Arthropoda	38	0	individuals/m^2	Niijima 1998	https://onlinelibrary.wiley.com/doi/epdf/10.1046/j.1440-1703.1998.00242.x	table 4		1974-06-02		Arthropods
622	Yanagisawa Pass, Enzan city	35°46' N, 138°49' E	0-30	japan	temperate forest	Temperate Broadleaf and Mixed Forests	Temperate Forests	1600	5.45	1639.5	soil+litter	soil/litter	Diptera	0	0	Diptera	Pterygota	Insecta	Hexapoda	Arthropoda	64	0	individuals/m^2	Niijima 1998	https://onlinelibrary.wiley.com/doi/epdf/10.1046/j.1440-1703.1998.00242.x	table 4		1974-06-02		Arthropods
623	Yanagisawa Pass, Enzan city	35°46' N, 138°49' E	0-30	japan	temperate forest	Temperate Broadleaf and Mixed Forests	Temperate Forests	1600	5.45	1639.5	soil+litter	soil/litter	Diptera	0	0	Diptera	Pterygota	Insecta	Hexapoda	Arthropoda	117	0	individuals/m^2	Niijima 1998	https://onlinelibrary.wiley.com/doi/epdf/10.1046/j.1440-1703.1998.00242.x	table 4		1974-06-02		Arthropods
624	Yanagisawa Pass, Enzan city	35°46' N, 138°49' E	0-30	japan	temperate forest	Temperate Broadleaf and Mixed Forests	Temperate Forests	1600	5.45	1639.5	soil+litter	soil/litter	Diptera	0	0	Diptera	Pterygota	Insecta	Hexapoda	Arthropoda	1008	0	individuals/m^2	Niijima 1998	https://onlinelibrary.wiley.com/doi/epdf/10.1046/j.1440-1703.1998.00242.x	table 4		1974-06-02		Arthropods
625	Yanagisawa Pass, Enzan city	35°46' N, 138°49' E	0-30	japan	temperate forest	Temperate Broadleaf and Mixed Forests	Temperate Forests	1600	5.45	1639.5	soil+litter	soil/litter	Hymenoptera	0	0	Hymenoptera	Pterygota	Insecta	Hexapoda	Arthropoda	16	0	individuals/m^2	Niijima 1998	https://onlinelibrary.wiley.com/doi/epdf/10.1046/j.1440-1703.1998.00242.x	table 4		1974-06-02		Arthropods
626	Yanagisawa Pass, Enzan city	35°46' N, 138°49' E	0-30	japan	temperate forest	Temperate Broadleaf and Mixed Forests	Temperate Forests	1600	5.45	1639.5	soil+litter	soil/litter	Hymenoptera	0	0	Hymenoptera	Pterygota	Insecta	Hexapoda	Arthropoda	214	0	individuals/m^2	Niijima 1998	https://onlinelibrary.wiley.com/doi/epdf/10.1046/j.1440-1703.1998.00242.x	table 4		1974-06-02		Arthropods
627	Yanagisawa Pass, Enzan city	35°46' N, 138°49' E	0-30	japan	temperate forest	Temperate Broadleaf and Mixed Forests	Temperate Forests	1600	5.45	1639.5	soil+litter	soil/litter	Hymenoptera	0	0	Hymenoptera	Pterygota	Insecta	Hexapoda	Arthropoda	67	0	individuals/m^2	Niijima 1998	https://onlinelibrary.wiley.com/doi/epdf/10.1046/j.1440-1703.1998.00242.x	table 4		1974-06-02		Arthropods
628	Yanagisawa Pass, Enzan city	35°46' N, 138°49' E	0-30	japan	temperate forest	Temperate Broadleaf and Mixed Forests	Temperate Forests	1600	5.45	1639.5	soil+litter	soil/litter	Hymenoptera	0	0	Hymenoptera	Pterygota	Insecta	Hexapoda	Arthropoda	18	0	individuals/m^2	Niijima 1998	https://onlinelibrary.wiley.com/doi/epdf/10.1046/j.1440-1703.1998.00242.x	table 4		1974-06-02		Arthropods
629	Yanagisawa Pass, Enzan city	35°46' N, 138°49' E	0-30	japan	temperate forest	Temperate Broadleaf and Mixed Forests	Temperate Forests	1600	5.45	1639.5	soil+litter	soil/litter	Hymenoptera	0	0	Hymenoptera	Pterygota	Insecta	Hexapoda	Arthropoda	4	0	individuals/m^2	Niijima 1998	https://onlinelibrary.wiley.com/doi/epdf/10.1046/j.1440-1703.1998.00242.x	table 4		1974-06-02		Arthropods
630	Yanagisawa Pass, Enzan city	35°46' N, 138°49' E	0-30	japan	temperate forest	Temperate Broadleaf and Mixed Forests	Temperate Forests	1600	5.45	1639.5	soil+litter	soil/litter	Hymenoptera	0	0	Hymenoptera	Pterygota	Insecta	Hexapoda	Arthropoda	48	0	individuals/m^2	Niijima 1998	https://onlinelibrary.wiley.com/doi/epdf/10.1046/j.1440-1703.1998.00242.x	table 4		1974-06-02		Arthropods
631	Yanagisawa Pass, Enzan city	35°46' N, 138°49' E	0-30	japan	temperate forest	Temperate Broadleaf and Mixed Forests	Temperate Forests	1600	5.45	1639.5	soil+litter	soil/litter	Hymenoptera	0	0	Hymenoptera	Pterygota	Insecta	Hexapoda	Arthropoda	355	0	individuals/m^2	Niijima 1998	https://onlinelibrary.wiley.com/doi/epdf/10.1046/j.1440-1703.1998.00242.x	table 4		1974-06-02		Arthropods
632	Yanagisawa Pass, Enzan city	35°46' N, 138°49' E	0-30	japan	temperate forest	Temperate Broadleaf and Mixed Forests	Temperate Forests	1600	5.45	1639.5	soil+litter	soil/litter	Hymenoptera	0	0	Hymenoptera	Pterygota	Insecta	Hexapoda	Arthropoda	109	0	individuals/m^2	Niijima 1998	https://onlinelibrary.wiley.com/doi/epdf/10.1046/j.1440-1703.1998.00242.x	table 4		1974-06-02		Arthropods
633	Yanagisawa Pass, Enzan city	35°46' N, 138°49' E	0-30	japan	temperate forest	Temperate Broadleaf and Mixed Forests	Temperate Forests	1600	5.45	1639.5	soil+litter	soil/litter	Hymenoptera	0	0	Hymenoptera	Pterygota	Insecta	Hexapoda	Arthropoda	11	0	individuals/m^2	Niijima 1998	https://onlinelibrary.wiley.com/doi/epdf/10.1046/j.1440-1703.1998.00242.x	table 4		1974-06-02		Arthropods
634	Yanagisawa Pass, Enzan city	35°46' N, 138°49' E	0-30	japan	temperate forest	Temperate Broadleaf and Mixed Forests	Temperate Forests	1600	5.45	1639.5	soil+litter	soil/litter	Hymenoptera	0	0	Hymenoptera	Pterygota	Insecta	Hexapoda	Arthropoda	3	0	individuals/m^2	Niijima 1998	https://onlinelibrary.wiley.com/doi/epdf/10.1046/j.1440-1703.1998.00242.x	table 4		1974-06-02		Arthropods
635	Yanagisawa Pass, Enzan city	35°46' N, 138°49' E	0-30	japan	temperate forest	Temperate Broadleaf and Mixed Forests	Temperate Forests	1600	5.45	1639.5	soil+litter	soil/litter	Insecta	0	0	0	0	Insecta	Hexapoda	Arthropoda	4	0	individuals/m^2	Niijima 1998	https://onlinelibrary.wiley.com/doi/epdf/10.1046/j.1440-1703.1998.00242.x	table 4		1974-06-02	Unknown Pupae and eggs	Arthropods
636	Yanagisawa Pass, Enzan city	35°46' N, 138°49' E	0-30	japan	temperate forest	Temperate Broadleaf and Mixed Forests	Temperate Forests	1600	5.45	1639.5	soil+litter	soil/litter	Insecta	0	0	0	0	Insecta	Hexapoda	Arthropoda	2	0	individuals/m^2	Niijima 1998	https://onlinelibrary.wiley.com/doi/epdf/10.1046/j.1440-1703.1998.00242.x	table 4		1974-06-02	Unknown Pupae and eggs	Arthropods
637	Yanagisawa Pass, Enzan city	35°46' N, 138°49' E	0-30	japan	temperate forest	Temperate Broadleaf and Mixed Forests	Temperate Forests	1600	5.45	1639.5	soil+litter	soil/litter	Insecta	0	0	0	0	Insecta	Hexapoda	Arthropoda	6	0	individuals/m^2	Niijima 1998	https://onlinelibrary.wiley.com/doi/epdf/10.1046/j.1440-1703.1998.00242.x	table 4		1974-06-02	Unknown Pupae and eggs	Arthropods
638	Yanagisawa Pass, Enzan city	35°46' N, 138°49' E	0-30	japan	temperate forest	Temperate Broadleaf and Mixed Forests	Temperate Forests	1600	5.45	1639.5	soil+litter	soil/litter	Insecta	0	0	0	0	Insecta	Hexapoda	Arthropoda	19	0	individuals/m^2	Niijima 1998	https://onlinelibrary.wiley.com/doi/epdf/10.1046/j.1440-1703.1998.00242.x	table 4		1974-06-02	Unknown Pupae and eggs	Arthropods
639	Yanagisawa Pass, Enzan city	35°46' N, 138°49' E	0-30	japan	temperate forest	Temperate Broadleaf and Mixed Forests	Temperate Forests	1600	5.45	1639.5	soil+litter	soil/litter	Insecta	0	0	0	0	Insecta	Hexapoda	Arthropoda	4	0	individuals/m^2	Niijima 1998	https://onlinelibrary.wiley.com/doi/epdf/10.1046/j.1440-1703.1998.00242.x	table 4		1974-06-02	Unknown Pupae and eggs	Arthropods
640	Yanagisawa Pass, Enzan city	35°46' N, 138°49' E	0-30	japan	temperate forest	Temperate Broadleaf and Mixed Forests	Temperate Forests	1600	5.45	1639.5	soil+litter	soil/litter	Insecta	0	0	0	0	Insecta	Hexapoda	Arthropoda	10	0	individuals/m^2	Niijima 1998	https://onlinelibrary.wiley.com/doi/epdf/10.1046/j.1440-1703.1998.00242.x	table 4		1974-06-02	Unknown Pupae and eggs	Arthropods
641	Yanagisawa Pass, Enzan city	35°46' N, 138°49' E	0-30	japan	temperate forest	Temperate Broadleaf and Mixed Forests	Temperate Forests	1600	5.45	1639.5	soil+litter	soil/litter	Insecta	0	0	0	0	Insecta	Hexapoda	Arthropoda	3	0	individuals/m^2	Niijima 1998	https://onlinelibrary.wiley.com/doi/epdf/10.1046/j.1440-1703.1998.00242.x	table 4		1974-06-02	Unknown Pupae and eggs	Arthropods
642	Yanagisawa Pass, Enzan city	35°46' N, 138°49' E	0-30	japan	temperate forest	Temperate Broadleaf and Mixed Forests	Temperate Forests	1600	5.45	1639.5	soil+litter	soil/litter	Insecta	0	0	0	0	Insecta	Hexapoda	Arthropoda	6	0	individuals/m^2	Niijima 1998	https://onlinelibrary.wiley.com/doi/epdf/10.1046/j.1440-1703.1998.00242.x	table 4		1974-06-02	Unknown Pupae and eggs	Arthropods
643	Yanagisawa Pass, Enzan city	35°46' N, 138°49' E	0-30	japan	temperate forest	Temperate Broadleaf and Mixed Forests	Temperate Forests	1600	5.45	1639.5	soil+litter	soil/litter	Insecta	0	0	0	0	Insecta	Hexapoda	Arthropoda	11	0	individuals/m^2	Niijima 1998	https://onlinelibrary.wiley.com/doi/epdf/10.1046/j.1440-1703.1998.00242.x	table 4		1974-06-02	Unknown Pupae and eggs	Arthropods
644	Yanagisawa Pass, Enzan city	35°46' N, 138°49' E	0-30	japan	temperate forest	Temperate Broadleaf and Mixed Forests	Temperate Forests	1600	5.45	1639.5	soil+litter	soil/litter	Insecta	0	0	0	0	Insecta	Hexapoda	Arthropoda	35	0	individuals/m^2	Niijima 1998	https://onlinelibrary.wiley.com/doi/epdf/10.1046/j.1440-1703.1998.00242.x	table 4		1974-06-02	Unknown Pupae and eggs	Arthropods
645	Yanagisawa Pass, Enzan city	35°46' N, 138°49' E	0-30	japan	temperate forest	Temperate Broadleaf and Mixed Forests	Temperate Forests	1600	5.45	1639.5	soil+litter	soil/litter	Arachnida	0	0	0	0	Arachnida	Chelicerata	Arthropoda	660	0	mg/m^2 (wet weight)	Niijima 1998	https://onlinelibrary.wiley.com/doi/epdf/10.1046/j.1440-1703.1998.00242.x	table 5		1974-06-02		Arthropods
646	Yanagisawa Pass, Enzan city	35°46' N, 138°49' E	0-30	japan	temperate forest	Temperate Broadleaf and Mixed Forests	Temperate Forests	1600	5.45	1639.5	soil+litter	soil/litter	Arachnida	0	0	0	0	Arachnida	Chelicerata	Arthropoda	650	0	mg/m^2 (wet weight)	Niijima 1998	https://onlinelibrary.wiley.com/doi/epdf/10.1046/j.1440-1703.1998.00242.x	table 5		1974-06-02		Arthropods
647	Yanagisawa Pass, Enzan city	35°46' N, 138°49' E	0-30	japan	temperate forest	Temperate Broadleaf and Mixed Forests	Temperate Forests	1600	5.45	1639.5	soil+litter	soil/litter	Arachnida	0	0	0	0	Arachnida	Chelicerata	Arthropoda	230	0	mg/m^2 (wet weight)	Niijima 1998	https://onlinelibrary.wiley.com/doi/epdf/10.1046/j.1440-1703.1998.00242.x	table 5		1974-06-02		Arthropods
648	Yanagisawa Pass, Enzan city	35°46' N, 138°49' E	0-30	japan	temperate forest	Temperate Broadleaf and Mixed Forests	Temperate Forests	1600	5.45	1639.5	soil+litter	soil/litter	Arachnida	0	0	0	0	Arachnida	Chelicerata	Arthropoda	80	0	mg/m^2 (wet weight)	Niijima 1998	https://onlinelibrary.wiley.com/doi/epdf/10.1046/j.1440-1703.1998.00242.x	table 5		1974-06-02		Arthropods
649	Yanagisawa Pass, Enzan city	35°46' N, 138°49' E	0-30	japan	temperate forest	Temperate Broadleaf and Mixed Forests	Temperate Forests	1600	5.45	1639.5	soil+litter	soil/litter	Arachnida	0	0	0	0	Arachnida	Chelicerata	Arthropoda	140	0	mg/m^2 (wet weight)	Niijima 1998	https://onlinelibrary.wiley.com/doi/epdf/10.1046/j.1440-1703.1998.00242.x	table 5		1974-06-02		Arthropods
650	Yanagisawa Pass, Enzan city	35°46' N, 138°49' E	0-30	japan	temperate forest	Temperate Broadleaf and Mixed Forests	Temperate Forests	1600	5.45	1639.5	soil+litter	soil/litter	Arachnida	0	0	0	0	Arachnida	Chelicerata	Arthropoda	1010	0	mg/m^2 (wet weight)	Niijima 1998	https://onlinelibrary.wiley.com/doi/epdf/10.1046/j.1440-1703.1998.00242.x	table 5		1974-06-02		Arthropods
651	Yanagisawa Pass, Enzan city	35°46' N, 138°49' E	0-30	japan	temperate forest	Temperate Broadleaf and Mixed Forests	Temperate Forests	1600	5.45	1639.5	soil+litter	soil/litter	Arachnida	0	0	0	0	Arachnida	Chelicerata	Arthropoda	1200	0	mg/m^2 (wet weight)	Niijima 1998	https://onlinelibrary.wiley.com/doi/epdf/10.1046/j.1440-1703.1998.00242.x	table 5		1974-06-02		Arthropods
652	Yanagisawa Pass, Enzan city	35°46' N, 138°49' E	0-30	japan	temperate forest	Temperate Broadleaf and Mixed Forests	Temperate Forests	1600	5.45	1639.5	soil+litter	soil/litter	Arachnida	0	0	0	0	Arachnida	Chelicerata	Arthropoda	500	0	mg/m^2 (wet weight)	Niijima 1998	https://onlinelibrary.wiley.com/doi/epdf/10.1046/j.1440-1703.1998.00242.x	table 5		1974-06-02		Arthropods
653	Yanagisawa Pass, Enzan city	35°46' N, 138°49' E	0-30	japan	temperate forest	Temperate Broadleaf and Mixed Forests	Temperate Forests	1600	5.45	1639.5	soil+litter	soil/litter	Diplopoda	0	0	0	0	Diplopoda	Myriapoda	Arthropoda	5489	0	mg/m^2 (wet weight)	Niijima 1998	https://onlinelibrary.wiley.com/doi/epdf/10.1046/j.1440-1703.1998.00242.x	table 5		1974-06-02		Arthropods
654	Yanagisawa Pass, Enzan city	35°46' N, 138°49' E	0-30	japan	temperate forest	Temperate Broadleaf and Mixed Forests	Temperate Forests	1600	5.45	1639.5	soil+litter	soil/litter	Diplopoda	0	0	0	0	Diplopoda	Myriapoda	Arthropoda	6453	0	mg/m^2 (wet weight)	Niijima 1998	https://onlinelibrary.wiley.com/doi/epdf/10.1046/j.1440-1703.1998.00242.x	table 5		1974-06-02		Arthropods
655	Yanagisawa Pass, Enzan city	35°46' N, 138°49' E	0-30	japan	temperate forest	Temperate Broadleaf and Mixed Forests	Temperate Forests	1600	5.45	1639.5	soil+litter	soil/litter	Diplopoda	0	0	0	0	Diplopoda	Myriapoda	Arthropoda	3326	0	mg/m^2 (wet weight)	Niijima 1998	https://onlinelibrary.wiley.com/doi/epdf/10.1046/j.1440-1703.1998.00242.x	table 5		1974-06-02		Arthropods
656	Yanagisawa Pass, Enzan city	35°46' N, 138°49' E	0-30	japan	temperate forest	Temperate Broadleaf and Mixed Forests	Temperate Forests	1600	5.45	1639.5	soil+litter	soil/litter	Diplopoda	0	0	0	0	Diplopoda	Myriapoda	Arthropoda	2672	0	mg/m^2 (wet weight)	Niijima 1998	https://onlinelibrary.wiley.com/doi/epdf/10.1046/j.1440-1703.1998.00242.x	table 5		1974-06-02		Arthropods
657	Yanagisawa Pass, Enzan city	35°46' N, 138°49' E	0-30	japan	temperate forest	Temperate Broadleaf and Mixed Forests	Temperate Forests	1600	5.45	1639.5	soil+litter	soil/litter	Diplopoda	0	0	0	0	Diplopoda	Myriapoda	Arthropoda	80	0	mg/m^2 (wet weight)	Niijima 1998	https://onlinelibrary.wiley.com/doi/epdf/10.1046/j.1440-1703.1998.00242.x	table 5		1974-06-02		Arthropods
658	Yanagisawa Pass, Enzan city	35°46' N, 138°49' E	0-30	japan	temperate forest	Temperate Broadleaf and Mixed Forests	Temperate Forests	1600	5.45	1639.5	soil+litter	soil/litter	Diplopoda	0	0	0	0	Diplopoda	Myriapoda	Arthropoda	270	0	mg/m^2 (wet weight)	Niijima 1998	https://onlinelibrary.wiley.com/doi/epdf/10.1046/j.1440-1703.1998.00242.x	table 5		1974-06-02		Arthropods
659	Yanagisawa Pass, Enzan city	35°46' N, 138°49' E	0-30	japan	temperate forest	Temperate Broadleaf and Mixed Forests	Temperate Forests	1600	5.45	1639.5	soil+litter	soil/litter	Diplopoda	0	0	0	0	Diplopoda	Myriapoda	Arthropoda	630	0	mg/m^2 (wet weight)	Niijima 1998	https://onlinelibrary.wiley.com/doi/epdf/10.1046/j.1440-1703.1998.00242.x	table 5		1974-06-02		Arthropods
660	Yanagisawa Pass, Enzan city	35°46' N, 138°49' E	0-30	japan	temperate forest	Temperate Broadleaf and Mixed Forests	Temperate Forests	1600	5.45	1639.5	soil+litter	soil/litter	Diplopoda	0	0	0	0	Diplopoda	Myriapoda	Arthropoda	220	0	mg/m^2 (wet weight)	Niijima 1998	https://onlinelibrary.wiley.com/doi/epdf/10.1046/j.1440-1703.1998.00242.x	table 5		1974-06-02		Arthropods
661	Yanagisawa Pass, Enzan city	35°46' N, 138°49' E	0-30	japan	temperate forest	Temperate Broadleaf and Mixed Forests	Temperate Forests	1600	5.45	1639.5	soil+litter	soil/litter	Chilopoda	0	0	0	0	Chilopoda	Myriapoda	Arthropoda	950	0	mg/m^2 (wet weight)	Niijima 1998	https://onlinelibrary.wiley.com/doi/epdf/10.1046/j.1440-1703.1998.00242.x	table 5		1974-06-02		Arthropods
662	Yanagisawa Pass, Enzan city	35°46' N, 138°49' E	0-30	japan	temperate forest	Temperate Broadleaf and Mixed Forests	Temperate Forests	1600	5.45	1639.5	soil+litter	soil/litter	Chilopoda	0	0	0	0	Chilopoda	Myriapoda	Arthropoda	950	0	mg/m^2 (wet weight)	Niijima 1998	https://onlinelibrary.wiley.com/doi/epdf/10.1046/j.1440-1703.1998.00242.x	table 5		1974-06-02		Arthropods
663	Yanagisawa Pass, Enzan city	35°46' N, 138°49' E	0-30	japan	temperate forest	Temperate Broadleaf and Mixed Forests	Temperate Forests	1600	5.45	1639.5	soil+litter	soil/litter	Chilopoda	0	0	0	0	Chilopoda	Myriapoda	Arthropoda	170	0	mg/m^2 (wet weight)	Niijima 1998	https://onlinelibrary.wiley.com/doi/epdf/10.1046/j.1440-1703.1998.00242.x	table 5		1974-06-02		Arthropods
664	Yanagisawa Pass, Enzan city	35°46' N, 138°49' E	0-30	japan	temperate forest	Temperate Broadleaf and Mixed Forests	Temperate Forests	1600	5.45	1639.5	soil+litter	soil/litter	Chilopoda	0	0	0	0	Chilopoda	Myriapoda	Arthropoda	620	0	mg/m^2 (wet weight)	Niijima 1998	https://onlinelibrary.wiley.com/doi/epdf/10.1046/j.1440-1703.1998.00242.x	table 5		1974-06-02		Arthropods
665	Yanagisawa Pass, Enzan city	35°46' N, 138°49' E	0-30	japan	temperate forest	Temperate Broadleaf and Mixed Forests	Temperate Forests	1600	5.45	1639.5	soil+litter	soil/litter	Chilopoda	0	0	0	0	Chilopoda	Myriapoda	Arthropoda	790	0	mg/m^2 (wet weight)	Niijima 1998	https://onlinelibrary.wiley.com/doi/epdf/10.1046/j.1440-1703.1998.00242.x	table 5		1974-06-02		Arthropods
666	Yanagisawa Pass, Enzan city	35°46' N, 138°49' E	0-30	japan	temperate forest	Temperate Broadleaf and Mixed Forests	Temperate Forests	1600	5.45	1639.5	soil+litter	soil/litter	Chilopoda	0	0	0	0	Chilopoda	Myriapoda	Arthropoda	430	0	mg/m^2 (wet weight)	Niijima 1998	https://onlinelibrary.wiley.com/doi/epdf/10.1046/j.1440-1703.1998.00242.x	table 5		1974-06-02		Arthropods
667	Yanagisawa Pass, Enzan city	35°46' N, 138°49' E	0-30	japan	temperate forest	Temperate Broadleaf and Mixed Forests	Temperate Forests	1600	5.45	1639.5	soil+litter	soil/litter	Chilopoda	0	0	0	0	Chilopoda	Myriapoda	Arthropoda	380	0	mg/m^2 (wet weight)	Niijima 1998	https://onlinelibrary.wiley.com/doi/epdf/10.1046/j.1440-1703.1998.00242.x	table 5		1974-06-02		Arthropods
668	Yanagisawa Pass, Enzan city	35°46' N, 138°49' E	0-30	japan	temperate forest	Temperate Broadleaf and Mixed Forests	Temperate Forests	1600	5.45	1639.5	soil+litter	soil/litter	Chilopoda	0	0	0	0	Chilopoda	Myriapoda	Arthropoda	170	0	mg/m^2 (wet weight)	Niijima 1998	https://onlinelibrary.wiley.com/doi/epdf/10.1046/j.1440-1703.1998.00242.x	table 5		1974-06-02		Arthropods
669	Yanagisawa Pass, Enzan city Tullgren	35°46' N, 138°49' E	0-20	japan	temperate forest	Temperate Broadleaf and Mixed Forests	Temperate Forests	1600	5.45	1639.5	soil+litter	soil/litter	Pseudoscorpiones	0	0	Pseudoscorpiones	0	Arachnida	Chelicerata	Arthropoda	700	0	individuals/m^2	Niijima 1998	https://onlinelibrary.wiley.com/doi/epdf/10.1046/j.1440-1703.1998.00242.x	table 8		1974-06-02	density estimates was made according to Tullgren funnel	Arthropods
670	Yanagisawa Pass, Enzan city Tullgren	35°46' N, 138°49' E	0-20	japan	temperate forest	Temperate Broadleaf and Mixed Forests	Temperate Forests	1600	5.45	1639.5	soil+litter	soil/litter	Pseudoscorpiones	0	0	Pseudoscorpiones	0	Arachnida	Chelicerata	Arthropoda	90	0	individuals/m^2	Niijima 1998	https://onlinelibrary.wiley.com/doi/epdf/10.1046/j.1440-1703.1998.00242.x	table 8		1974-06-02	density estimates was made according to Tullgren funnel	Arthropods
671	Yanagisawa Pass, Enzan city Tullgren	35°46' N, 138°49' E	0-20	japan	temperate forest	Temperate Broadleaf and Mixed Forests	Temperate Forests	1600	5.45	1639.5	soil+litter	soil/litter	Pseudoscorpiones	0	0	Pseudoscorpiones	0	Arachnida	Chelicerata	Arthropoda	100	0	individuals/m^2	Niijima 1998	https://onlinelibrary.wiley.com/doi/epdf/10.1046/j.1440-1703.1998.00242.x	table 8		1974-06-02	density estimates was made according to Tullgren funnel	Arthropods
672	Yanagisawa Pass, Enzan city Tullgren	35°46' N, 138°49' E	0-20	japan	temperate forest	Temperate Broadleaf and Mixed Forests	Temperate Forests	1600	5.45	1639.5	soil+litter	soil/litter	Pseudoscorpiones	0	0	Pseudoscorpiones	0	Arachnida	Chelicerata	Arthropoda	625	0	individuals/m^2	Niijima 1998	https://onlinelibrary.wiley.com/doi/epdf/10.1046/j.1440-1703.1998.00242.x	table 8		1974-06-02	density estimates was made according to Tullgren funnel	Arthropods
673	Yanagisawa Pass, Enzan city Tullgren	35°46' N, 138°49' E	0-20	japan	temperate forest	Temperate Broadleaf and Mixed Forests	Temperate Forests	1600	5.45	1639.5	soil+litter	soil/litter	Acari	0	0	0	Acari	Arachnida	Chelicerata	Arthropoda	78000	0	individuals/m^2	Niijima 1998	https://onlinelibrary.wiley.com/doi/epdf/10.1046/j.1440-1703.1998.00242.x	table 8		1974-06-02	density estimates was made according to Tullgren funnel	Arthropods
674	Yanagisawa Pass, Enzan city Tullgren	35°46' N, 138°49' E	0-20	japan	temperate forest	Temperate Broadleaf and Mixed Forests	Temperate Forests	1600	5.45	1639.5	soil+litter	soil/litter	Acari	0	0	0	Acari	Arachnida	Chelicerata	Arthropoda	13950	0	individuals/m^2	Niijima 1998	https://onlinelibrary.wiley.com/doi/epdf/10.1046/j.1440-1703.1998.00242.x	table 8		1974-06-02	density estimates was made according to Tullgren funnel	Arthropods
675	Yanagisawa Pass, Enzan city Tullgren	35°46' N, 138°49' E	0-20	japan	temperate forest	Temperate Broadleaf and Mixed Forests	Temperate Forests	1600	5.45	1639.5	soil+litter	soil/litter	Acari	0	0	0	Acari	Arachnida	Chelicerata	Arthropoda	27614	0	individuals/m^2	Niijima 1998	https://onlinelibrary.wiley.com/doi/epdf/10.1046/j.1440-1703.1998.00242.x	table 8		1974-06-02	density estimates was made according to Tullgren funnel	Arthropods
676	Yanagisawa Pass, Enzan city Tullgren	35°46' N, 138°49' E	0-20	japan	temperate forest	Temperate Broadleaf and Mixed Forests	Temperate Forests	1600	5.45	1639.5	soil+litter	soil/litter	Acari	0	0	0	Acari	Arachnida	Chelicerata	Arthropoda	52950	0	individuals/m^2	Niijima 1998	https://onlinelibrary.wiley.com/doi/epdf/10.1046/j.1440-1703.1998.00242.x	table 8		1974-06-02	density estimates was made according to Tullgren funnel	Arthropods
677	Yanagisawa Pass, Enzan city Tullgren	35°46' N, 138°49' E	0-20	japan	temperate forest	Temperate Broadleaf and Mixed Forests	Temperate Forests	1600	5.45	1639.5	soil+litter	soil/litter	Araneae	0	0	Araneae	0	Arachnida	Chelicerata	Arthropoda	100	0	individuals/m^2	Niijima 1998	https://onlinelibrary.wiley.com/doi/epdf/10.1046/j.1440-1703.1998.00242.x	table 8		1974-06-02	density estimates was made according to Tullgren funnel	Arthropods
678	Yanagisawa Pass, Enzan city Tullgren	35°46' N, 138°49' E	0-20	japan	temperate forest	Temperate Broadleaf and Mixed Forests	Temperate Forests	1600	5.45	1639.5	soil+litter	soil/litter	Araneae	0	0	Araneae	0	Arachnida	Chelicerata	Arthropoda	110	0	individuals/m^2	Niijima 1998	https://onlinelibrary.wiley.com/doi/epdf/10.1046/j.1440-1703.1998.00242.x	table 8		1974-06-02	density estimates was made according to Tullgren funnel	Arthropods
679	Yanagisawa Pass, Enzan city Tullgren	35°46' N, 138°49' E	0-20	japan	temperate forest	Temperate Broadleaf and Mixed Forests	Temperate Forests	1600	5.45	1639.5	soil+litter	soil/litter	Araneae	0	0	Araneae	0	Arachnida	Chelicerata	Arthropoda	143	0	individuals/m^2	Niijima 1998	https://onlinelibrary.wiley.com/doi/epdf/10.1046/j.1440-1703.1998.00242.x	table 8		1974-06-02	density estimates was made according to Tullgren funnel	Arthropods
680	Yanagisawa Pass, Enzan city Tullgren	35°46' N, 138°49' E	0-20	japan	temperate forest	Temperate Broadleaf and Mixed Forests	Temperate Forests	1600	5.45	1639.5	soil+litter	soil/litter	Araneae	0	0	Araneae	0	Arachnida	Chelicerata	Arthropoda	125	0	individuals/m^2	Niijima 1998	https://onlinelibrary.wiley.com/doi/epdf/10.1046/j.1440-1703.1998.00242.x	table 8		1974-06-02	density estimates was made according to Tullgren funnel	Arthropods
681	Yanagisawa Pass, Enzan city Tullgren	35°46' N, 138°49' E	0-20	japan	temperate forest	Temperate Broadleaf and Mixed Forests	Temperate Forests	1600	5.45	1639.5	soil+litter	soil/litter	Diplopoda	0	0	0	0	Diplopoda	Myriapoda	Arthropoda	100	0	individuals/m^2	Niijima 1998	https://onlinelibrary.wiley.com/doi/epdf/10.1046/j.1440-1703.1998.00242.x	table 8		1974-06-02	density estimates was made according to Tullgren funnel	Arthropods
682	Yanagisawa Pass, Enzan city Tullgren	35°46' N, 138°49' E	0-20	japan	temperate forest	Temperate Broadleaf and Mixed Forests	Temperate Forests	1600	5.45	1639.5	soil+litter	soil/litter	Diplopoda	0	0	0	0	Diplopoda	Myriapoda	Arthropoda	0	0	individuals/m^2	Niijima 1998	https://onlinelibrary.wiley.com/doi/epdf/10.1046/j.1440-1703.1998.00242.x	table 8		1974-06-02	density estimates was made according to Tullgren funnel	Arthropods
683	Yanagisawa Pass, Enzan city Tullgren	35°46' N, 138°49' E	0-20	japan	temperate forest	Temperate Broadleaf and Mixed Forests	Temperate Forests	1600	5.45	1639.5	soil+litter	soil/litter	Diplopoda	0	0	0	0	Diplopoda	Myriapoda	Arthropoda	757	0	individuals/m^2	Niijima 1998	https://onlinelibrary.wiley.com/doi/epdf/10.1046/j.1440-1703.1998.00242.x	table 8		1974-06-02	density estimates was made according to Tullgren funnel	Arthropods
684	Yanagisawa Pass, Enzan city Tullgren	35°46' N, 138°49' E	0-20	japan	temperate forest	Temperate Broadleaf and Mixed Forests	Temperate Forests	1600	5.45	1639.5	soil+litter	soil/litter	Diplopoda	0	0	0	0	Diplopoda	Myriapoda	Arthropoda	125	0	individuals/m^2	Niijima 1998	https://onlinelibrary.wiley.com/doi/epdf/10.1046/j.1440-1703.1998.00242.x	table 8		1974-06-02	density estimates was made according to Tullgren funnel	Arthropods
685	Yanagisawa Pass, Enzan city Tullgren	35°46' N, 138°49' E	0-20	japan	temperate forest	Temperate Broadleaf and Mixed Forests	Temperate Forests	1600	5.45	1639.5	soil+litter	soil/litter	Pauropoda	0	0	0	0	Pauropoda	Myriapoda	Arthropoda	700	0	individuals/m^2	Niijima 1998	https://onlinelibrary.wiley.com/doi/epdf/10.1046/j.1440-1703.1998.00242.x	table 8		1974-06-02	density estimates was made according to Tullgren funnel	Arthropods
686	Yanagisawa Pass, Enzan city Tullgren	35°46' N, 138°49' E	0-20	japan	temperate forest	Temperate Broadleaf and Mixed Forests	Temperate Forests	1600	5.45	1639.5	soil+litter	soil/litter	Pauropoda	0	0	0	0	Pauropoda	Myriapoda	Arthropoda	50	0	individuals/m^2	Niijima 1998	https://onlinelibrary.wiley.com/doi/epdf/10.1046/j.1440-1703.1998.00242.x	table 8		1974-06-02	density estimates was made according to Tullgren funnel	Arthropods
687	Yanagisawa Pass, Enzan city Tullgren	35°46' N, 138°49' E	0-20	japan	temperate forest	Temperate Broadleaf and Mixed Forests	Temperate Forests	1600	5.45	1639.5	soil+litter	soil/litter	Pauropoda	0	0	0	0	Pauropoda	Myriapoda	Arthropoda	243	0	individuals/m^2	Niijima 1998	https://onlinelibrary.wiley.com/doi/epdf/10.1046/j.1440-1703.1998.00242.x	table 8		1974-06-02	density estimates was made according to Tullgren funnel	Arthropods
688	Yanagisawa Pass, Enzan city Tullgren	35°46' N, 138°49' E	0-20	japan	temperate forest	Temperate Broadleaf and Mixed Forests	Temperate Forests	1600	5.45	1639.5	soil+litter	soil/litter	Pauropoda	0	0	0	0	Pauropoda	Myriapoda	Arthropoda	1150	0	individuals/m^2	Niijima 1998	https://onlinelibrary.wiley.com/doi/epdf/10.1046/j.1440-1703.1998.00242.x	table 8		1974-06-02	density estimates was made according to Tullgren funnel	Arthropods
689	Yanagisawa Pass, Enzan city Tullgren	35°46' N, 138°49' E	0-20	japan	temperate forest	Temperate Broadleaf and Mixed Forests	Temperate Forests	1600	5.45	1639.5	soil+litter	soil/litter	Chilopoda	0	0	0	0	Chilopoda	Myriapoda	Arthropoda	200	0	individuals/m^2	Niijima 1998	https://onlinelibrary.wiley.com/doi/epdf/10.1046/j.1440-1703.1998.00242.x	table 8		1974-06-02	density estimates was made according to Tullgren funnel	Arthropods
690	Yanagisawa Pass, Enzan city Tullgren	35°46' N, 138°49' E	0-20	japan	temperate forest	Temperate Broadleaf and Mixed Forests	Temperate Forests	1600	5.45	1639.5	soil+litter	soil/litter	Chilopoda	0	0	0	0	Chilopoda	Myriapoda	Arthropoda	300	0	individuals/m^2	Niijima 1998	https://onlinelibrary.wiley.com/doi/epdf/10.1046/j.1440-1703.1998.00242.x	table 8		1974-06-02	density estimates was made according to Tullgren funnel	Arthropods
691	Yanagisawa Pass, Enzan city Tullgren	35°46' N, 138°49' E	0-20	japan	temperate forest	Temperate Broadleaf and Mixed Forests	Temperate Forests	1600	5.45	1639.5	soil+litter	soil/litter	Chilopoda	0	0	0	0	Chilopoda	Myriapoda	Arthropoda	571	0	individuals/m^2	Niijima 1998	https://onlinelibrary.wiley.com/doi/epdf/10.1046/j.1440-1703.1998.00242.x	table 8		1974-06-02	density estimates was made according to Tullgren funnel	Arthropods
692	Yanagisawa Pass, Enzan city Tullgren	35°46' N, 138°49' E	0-20	japan	temperate forest	Temperate Broadleaf and Mixed Forests	Temperate Forests	1600	5.45	1639.5	soil+litter	soil/litter	Chilopoda	0	0	0	0	Chilopoda	Myriapoda	Arthropoda	225	0	individuals/m^2	Niijima 1998	https://onlinelibrary.wiley.com/doi/epdf/10.1046/j.1440-1703.1998.00242.x	table 8		1974-06-02	density estimates was made according to Tullgren funnel	Arthropods
693	Yanagisawa Pass, Enzan city Tullgren	35°46' N, 138°49' E	0-20	japan	temperate forest	Temperate Broadleaf and Mixed Forests	Temperate Forests	1600	5.45	1639.5	soil+litter	soil/litter	Symphyla	0	0	0	0	Symphyla	Myriapoda	Arthropoda	800	0	individuals/m^2	Niijima 1998	https://onlinelibrary.wiley.com/doi/epdf/10.1046/j.1440-1703.1998.00242.x	table 8		1974-06-02	density estimates was made according to Tullgren funnel	Arthropods
694	Yanagisawa Pass, Enzan city Tullgren	35°46' N, 138°49' E	0-20	japan	temperate forest	Temperate Broadleaf and Mixed Forests	Temperate Forests	1600	5.45	1639.5	soil+litter	soil/litter	Symphyla	0	0	0	0	Symphyla	Myriapoda	Arthropoda	230	0	individuals/m^2	Niijima 1998	https://onlinelibrary.wiley.com/doi/epdf/10.1046/j.1440-1703.1998.00242.x	table 8		1974-06-02	density estimates was made according to Tullgren funnel	Arthropods
695	Yanagisawa Pass, Enzan city Tullgren	35°46' N, 138°49' E	0-20	japan	temperate forest	Temperate Broadleaf and Mixed Forests	Temperate Forests	1600	5.45	1639.5	soil+litter	soil/litter	Symphyla	0	0	0	0	Symphyla	Myriapoda	Arthropoda	329	0	individuals/m^2	Niijima 1998	https://onlinelibrary.wiley.com/doi/epdf/10.1046/j.1440-1703.1998.00242.x	table 8		1974-06-02	density estimates was made according to Tullgren funnel	Arthropods
696	Yanagisawa Pass, Enzan city Tullgren	35°46' N, 138°49' E	0-20	japan	temperate forest	Temperate Broadleaf and Mixed Forests	Temperate Forests	1600	5.45	1639.5	soil+litter	soil/litter	Symphyla	0	0	0	0	Symphyla	Myriapoda	Arthropoda	250	0	individuals/m^2	Niijima 1998	https://onlinelibrary.wiley.com/doi/epdf/10.1046/j.1440-1703.1998.00242.x	table 8		1974-06-02	density estimates was made according to Tullgren funnel	Arthropods
697	Yanagisawa Pass, Enzan city Tullgren	35°46' N, 138°49' E	0-20	japan	temperate forest	Temperate Broadleaf and Mixed Forests	Temperate Forests	1600	5.45	1639.5	soil+litter	soil/litter	Protura	0	0	Protura	0	Entognatha	Hexapoda	Arthropoda	50	0	individuals/m^2	Niijima 1998	https://onlinelibrary.wiley.com/doi/epdf/10.1046/j.1440-1703.1998.00242.x	table 8		1974-06-02	density estimates was made according to Tullgren funnel	Arthropods
698	Yanagisawa Pass, Enzan city Tullgren	35°46' N, 138°49' E	0-20	japan	temperate forest	Temperate Broadleaf and Mixed Forests	Temperate Forests	1600	5.45	1639.5	soil+litter	soil/litter	Protura	0	0	Protura	0	Entognatha	Hexapoda	Arthropoda	0	0	individuals/m^2	Niijima 1998	https://onlinelibrary.wiley.com/doi/epdf/10.1046/j.1440-1703.1998.00242.x	table 8		1974-06-02	density estimates was made according to Tullgren funnel	Arthropods
699	Yanagisawa Pass, Enzan city Tullgren	35°46' N, 138°49' E	0-20	japan	temperate forest	Temperate Broadleaf and Mixed Forests	Temperate Forests	1600	5.45	1639.5	soil+litter	soil/litter	Protura	0	0	Protura	0	Entognatha	Hexapoda	Arthropoda	100	0	individuals/m^2	Niijima 1998	https://onlinelibrary.wiley.com/doi/epdf/10.1046/j.1440-1703.1998.00242.x	table 8		1974-06-02	density estimates was made according to Tullgren funnel	Arthropods
700	Yanagisawa Pass, Enzan city Tullgren	35°46' N, 138°49' E	0-20	japan	temperate forest	Temperate Broadleaf and Mixed Forests	Temperate Forests	1600	5.45	1639.5	soil+litter	soil/litter	Protura	0	0	Protura	0	Entognatha	Hexapoda	Arthropoda	50	0	individuals/m^2	Niijima 1998	https://onlinelibrary.wiley.com/doi/epdf/10.1046/j.1440-1703.1998.00242.x	table 8		1974-06-02	density estimates was made according to Tullgren funnel	Arthropods
701	Yanagisawa Pass, Enzan city Tullgren	35°46' N, 138°49' E	0-20	japan	temperate forest	Temperate Broadleaf and Mixed Forests	Temperate Forests	1600	5.45	1639.5	soil+litter	soil/litter	Collembola	0	0	0	Collembola	Entognatha	Hexapoda	Arthropoda	55400	0	individuals/m^2	Niijima 1998	https://onlinelibrary.wiley.com/doi/epdf/10.1046/j.1440-1703.1998.00242.x	table 8		1974-06-02	density estimates was made according to Tullgren funnel	Arthropods
702	Yanagisawa Pass, Enzan city Tullgren	35°46' N, 138°49' E	0-20	japan	temperate forest	Temperate Broadleaf and Mixed Forests	Temperate Forests	1600	5.45	1639.5	soil+litter	soil/litter	Collembola	0	0	0	Collembola	Entognatha	Hexapoda	Arthropoda	28550	0	individuals/m^2	Niijima 1998	https://onlinelibrary.wiley.com/doi/epdf/10.1046/j.1440-1703.1998.00242.x	table 8		1974-06-02	density estimates was made according to Tullgren funnel	Arthropods
703	Yanagisawa Pass, Enzan city Tullgren	35°46' N, 138°49' E	0-20	japan	temperate forest	Temperate Broadleaf and Mixed Forests	Temperate Forests	1600	5.45	1639.5	soil+litter	soil/litter	Collembola	0	0	0	Collembola	Entognatha	Hexapoda	Arthropoda	60714	0	individuals/m^2	Niijima 1998	https://onlinelibrary.wiley.com/doi/epdf/10.1046/j.1440-1703.1998.00242.x	table 8		1974-06-02	density estimates was made according to Tullgren funnel	Arthropods
704	Yanagisawa Pass, Enzan city Tullgren	35°46' N, 138°49' E	0-20	japan	temperate forest	Temperate Broadleaf and Mixed Forests	Temperate Forests	1600	5.45	1639.5	soil+litter	soil/litter	Collembola	0	0	0	Collembola	Entognatha	Hexapoda	Arthropoda	32900	0	individuals/m^2	Niijima 1998	https://onlinelibrary.wiley.com/doi/epdf/10.1046/j.1440-1703.1998.00242.x	table 8		1974-06-02	density estimates was made according to Tullgren funnel	Arthropods
705	Yanagisawa Pass, Enzan city Tullgren	35°46' N, 138°49' E	0-20	japan	temperate forest	Temperate Broadleaf and Mixed Forests	Temperate Forests	1600	5.45	1639.5	soil+litter	soil/litter	Diplura	0	0	Diplura	0	Entognatha	Hexapoda	Arthropoda	350	0	individuals/m^2	Niijima 1998	https://onlinelibrary.wiley.com/doi/epdf/10.1046/j.1440-1703.1998.00242.x	table 8		1974-06-02	density estimates was made according to Tullgren funnel	Arthropods
706	Yanagisawa Pass, Enzan city Tullgren	35°46' N, 138°49' E	0-20	japan	temperate forest	Temperate Broadleaf and Mixed Forests	Temperate Forests	1600	5.45	1639.5	soil+litter	soil/litter	Diplura	0	0	Diplura	0	Entognatha	Hexapoda	Arthropoda	70	0	individuals/m^2	Niijima 1998	https://onlinelibrary.wiley.com/doi/epdf/10.1046/j.1440-1703.1998.00242.x	table 8		1974-06-02	density estimates was made according to Tullgren funnel	Arthropods
707	Yanagisawa Pass, Enzan city Tullgren	35°46' N, 138°49' E	0-20	japan	temperate forest	Temperate Broadleaf and Mixed Forests	Temperate Forests	1600	5.45	1639.5	soil+litter	soil/litter	Diplura	0	0	Diplura	0	Entognatha	Hexapoda	Arthropoda	186	0	individuals/m^2	Niijima 1998	https://onlinelibrary.wiley.com/doi/epdf/10.1046/j.1440-1703.1998.00242.x	table 8		1974-06-02	density estimates was made according to Tullgren funnel	Arthropods
708	Yanagisawa Pass, Enzan city Tullgren	35°46' N, 138°49' E	0-20	japan	temperate forest	Temperate Broadleaf and Mixed Forests	Temperate Forests	1600	5.45	1639.5	soil+litter	soil/litter	Diplura	0	0	Diplura	0	Entognatha	Hexapoda	Arthropoda	50	0	individuals/m^2	Niijima 1998	https://onlinelibrary.wiley.com/doi/epdf/10.1046/j.1440-1703.1998.00242.x	table 8		1974-06-02	density estimates was made according to Tullgren funnel	Arthropods
709	Yanagisawa Pass, Enzan city Tullgren	35°46' N, 138°49' E	0-20	japan	temperate forest	Temperate Broadleaf and Mixed Forests	Temperate Forests	1600	5.45	1639.5	soil+litter	soil/litter	Psocoptera	0	0	Psocoptera	Pterygota	Insecta	Hexapoda	Arthropoda	100	0	individuals/m^2	Niijima 1998	https://onlinelibrary.wiley.com/doi/epdf/10.1046/j.1440-1703.1998.00242.x	table 8		1974-06-02	density estimates was made according to Tullgren funnel	Arthropods
710	Yanagisawa Pass, Enzan city Tullgren	35°46' N, 138°49' E	0-20	japan	temperate forest	Temperate Broadleaf and Mixed Forests	Temperate Forests	1600	5.45	1639.5	soil+litter	soil/litter	Psocoptera	0	0	Psocoptera	Pterygota	Insecta	Hexapoda	Arthropoda	770	0	individuals/m^2	Niijima 1998	https://onlinelibrary.wiley.com/doi/epdf/10.1046/j.1440-1703.1998.00242.x	table 8		1974-06-02	density estimates was made according to Tullgren funnel	Arthropods
711	Yanagisawa Pass, Enzan city Tullgren	35°46' N, 138°49' E	0-20	japan	temperate forest	Temperate Broadleaf and Mixed Forests	Temperate Forests	1600	5.45	1639.5	soil+litter	soil/litter	Psocoptera	0	0	Psocoptera	Pterygota	Insecta	Hexapoda	Arthropoda	329	0	individuals/m^2	Niijima 1998	https://onlinelibrary.wiley.com/doi/epdf/10.1046/j.1440-1703.1998.00242.x	table 8		1974-06-02	density estimates was made according to Tullgren funnel	Arthropods
712	Yanagisawa Pass, Enzan city Tullgren	35°46' N, 138°49' E	0-20	japan	temperate forest	Temperate Broadleaf and Mixed Forests	Temperate Forests	1600	5.45	1639.5	soil+litter	soil/litter	Psocoptera	0	0	Psocoptera	Pterygota	Insecta	Hexapoda	Arthropoda	25	0	individuals/m^2	Niijima 1998	https://onlinelibrary.wiley.com/doi/epdf/10.1046/j.1440-1703.1998.00242.x	table 8		1974-06-02	density estimates was made according to Tullgren funnel	Arthropods
713	Yanagisawa Pass, Enzan city Tullgren	35°46' N, 138°49' E	0-20	japan	temperate forest	Temperate Broadleaf and Mixed Forests	Temperate Forests	1600	5.45	1639.5	soil+litter	soil/litter	Hemiptera	0	0	Hemiptera	Pterygota	Insecta	Hexapoda	Arthropoda	100	0	individuals/m^2	Niijima 1998	https://onlinelibrary.wiley.com/doi/epdf/10.1046/j.1440-1703.1998.00242.x	table 8		1974-06-02	density estimates was made according to Tullgren funnel	Arthropods
714	Yanagisawa Pass, Enzan city Tullgren	35°46' N, 138°49' E	0-20	japan	temperate forest	Temperate Broadleaf and Mixed Forests	Temperate Forests	1600	5.45	1639.5	soil+litter	soil/litter	Hemiptera	0	0	Hemiptera	Pterygota	Insecta	Hexapoda	Arthropoda	90	0	individuals/m^2	Niijima 1998	https://onlinelibrary.wiley.com/doi/epdf/10.1046/j.1440-1703.1998.00242.x	table 8		1974-06-02	density estimates was made according to Tullgren funnel	Arthropods
715	Yanagisawa Pass, Enzan city Tullgren	35°46' N, 138°49' E	0-20	japan	temperate forest	Temperate Broadleaf and Mixed Forests	Temperate Forests	1600	5.45	1639.5	soil+litter	soil/litter	Hemiptera	0	0	Hemiptera	Pterygota	Insecta	Hexapoda	Arthropoda	386	0	individuals/m^2	Niijima 1998	https://onlinelibrary.wiley.com/doi/epdf/10.1046/j.1440-1703.1998.00242.x	table 8		1974-06-02	density estimates was made according to Tullgren funnel	Arthropods
716	Yanagisawa Pass, Enzan city Tullgren	35°46' N, 138°49' E	0-20	japan	temperate forest	Temperate Broadleaf and Mixed Forests	Temperate Forests	1600	5.45	1639.5	soil+litter	soil/litter	Hemiptera	0	0	Hemiptera	Pterygota	Insecta	Hexapoda	Arthropoda	75	0	individuals/m^2	Niijima 1998	https://onlinelibrary.wiley.com/doi/epdf/10.1046/j.1440-1703.1998.00242.x	table 8		1974-06-02	density estimates was made according to Tullgren funnel	Arthropods
717	Yanagisawa Pass, Enzan city Tullgren	35°46' N, 138°49' E	0-20	japan	temperate forest	Temperate Broadleaf and Mixed Forests	Temperate Forests	1600	5.45	1639.5	soil+litter	soil/litter	Thysanoptera	0	0	Thysanoptera	Pterygota	Insecta	Hexapoda	Arthropoda	0	0	individuals/m^2	Niijima 1998	https://onlinelibrary.wiley.com/doi/epdf/10.1046/j.1440-1703.1998.00242.x	table 8		1974-06-02	density estimates was made according to Tullgren funnel	Arthropods
718	Yanagisawa Pass, Enzan city Tullgren	35°46' N, 138°49' E	0-20	japan	temperate forest	Temperate Broadleaf and Mixed Forests	Temperate Forests	1600	5.45	1639.5	soil+litter	soil/litter	Thysanoptera	0	0	Thysanoptera	Pterygota	Insecta	Hexapoda	Arthropoda	90	0	individuals/m^2	Niijima 1998	https://onlinelibrary.wiley.com/doi/epdf/10.1046/j.1440-1703.1998.00242.x	table 8		1974-06-02	density estimates was made according to Tullgren funnel	Arthropods
719	Yanagisawa Pass, Enzan city Tullgren	35°46' N, 138°49' E	0-20	japan	temperate forest	Temperate Broadleaf and Mixed Forests	Temperate Forests	1600	5.45	1639.5	soil+litter	soil/litter	Thysanoptera	0	0	Thysanoptera	Pterygota	Insecta	Hexapoda	Arthropoda	43	0	individuals/m^2	Niijima 1998	https://onlinelibrary.wiley.com/doi/epdf/10.1046/j.1440-1703.1998.00242.x	table 8		1974-06-02	density estimates was made according to Tullgren funnel	Arthropods
720	Yanagisawa Pass, Enzan city Tullgren	35°46' N, 138°49' E	0-20	japan	temperate forest	Temperate Broadleaf and Mixed Forests	Temperate Forests	1600	5.45	1639.5	soil+litter	soil/litter	Thysanoptera	0	0	Thysanoptera	Pterygota	Insecta	Hexapoda	Arthropoda	125	0	individuals/m^2	Niijima 1998	https://onlinelibrary.wiley.com/doi/epdf/10.1046/j.1440-1703.1998.00242.x	table 8		1974-06-02	density estimates was made according to Tullgren funnel	Arthropods
721	Yanagisawa Pass, Enzan city Tullgren	35°46' N, 138°49' E	0-20	japan	temperate forest	Temperate Broadleaf and Mixed Forests	Temperate Forests	1600	5.45	1639.5	soil+litter	soil/litter	Lepidoptera	0	0	Lepidoptera	Pterygota	Insecta	Hexapoda	Arthropoda	0	0	individuals/m^2	Niijima 1998	https://onlinelibrary.wiley.com/doi/epdf/10.1046/j.1440-1703.1998.00242.x	table 8		1974-06-02	density estimates was made according to Tullgren funnel	Arthropods
722	Yanagisawa Pass, Enzan city Tullgren	35°46' N, 138°49' E	0-20	japan	temperate forest	Temperate Broadleaf and Mixed Forests	Temperate Forests	1600	5.45	1639.5	soil+litter	soil/litter	Lepidoptera	0	0	Lepidoptera	Pterygota	Insecta	Hexapoda	Arthropoda	20	0	individuals/m^2	Niijima 1998	https://onlinelibrary.wiley.com/doi/epdf/10.1046/j.1440-1703.1998.00242.x	table 8		1974-06-02	density estimates was made according to Tullgren funnel	Arthropods
723	Yanagisawa Pass, Enzan city Tullgren	35°46' N, 138°49' E	0-20	japan	temperate forest	Temperate Broadleaf and Mixed Forests	Temperate Forests	1600	5.45	1639.5	soil+litter	soil/litter	Lepidoptera	0	0	Lepidoptera	Pterygota	Insecta	Hexapoda	Arthropoda	43	0	individuals/m^2	Niijima 1998	https://onlinelibrary.wiley.com/doi/epdf/10.1046/j.1440-1703.1998.00242.x	table 8		1974-06-02	density estimates was made according to Tullgren funnel	Arthropods
724	Yanagisawa Pass, Enzan city Tullgren	35°46' N, 138°49' E	0-20	japan	temperate forest	Temperate Broadleaf and Mixed Forests	Temperate Forests	1600	5.45	1639.5	soil+litter	soil/litter	Lepidoptera	0	0	Lepidoptera	Pterygota	Insecta	Hexapoda	Arthropoda	50	0	individuals/m^2	Niijima 1998	https://onlinelibrary.wiley.com/doi/epdf/10.1046/j.1440-1703.1998.00242.x	table 8		1974-06-02	density estimates was made according to Tullgren funnel	Arthropods
725	Yanagisawa Pass, Enzan city Tullgren	35°46' N, 138°49' E	0-20	japan	temperate forest	Temperate Broadleaf and Mixed Forests	Temperate Forests	1600	5.45	1639.5	soil+litter	soil/litter	Coleoptera	0	0	Coleoptera	Pterygota	Insecta	Hexapoda	Arthropoda	400	0	individuals/m^2	Niijima 1998	https://onlinelibrary.wiley.com/doi/epdf/10.1046/j.1440-1703.1998.00242.x	table 8		1974-06-02	density estimates was made according to Tullgren funnel	Arthropods
726	Yanagisawa Pass, Enzan city Tullgren	35°46' N, 138°49' E	0-20	japan	temperate forest	Temperate Broadleaf and Mixed Forests	Temperate Forests	1600	5.45	1639.5	soil+litter	soil/litter	Coleoptera	0	0	Coleoptera	Pterygota	Insecta	Hexapoda	Arthropoda	630	0	individuals/m^2	Niijima 1998	https://onlinelibrary.wiley.com/doi/epdf/10.1046/j.1440-1703.1998.00242.x	table 8		1974-06-02	density estimates was made according to Tullgren funnel	Arthropods
727	Yanagisawa Pass, Enzan city Tullgren	35°46' N, 138°49' E	0-20	japan	temperate forest	Temperate Broadleaf and Mixed Forests	Temperate Forests	1600	5.45	1639.5	soil+litter	soil/litter	Coleoptera	0	0	Coleoptera	Pterygota	Insecta	Hexapoda	Arthropoda	529	0	individuals/m^2	Niijima 1998	https://onlinelibrary.wiley.com/doi/epdf/10.1046/j.1440-1703.1998.00242.x	table 8		1974-06-02	density estimates was made according to Tullgren funnel	Arthropods
728	Yanagisawa Pass, Enzan city Tullgren	35°46' N, 138°49' E	0-20	japan	temperate forest	Temperate Broadleaf and Mixed Forests	Temperate Forests	1600	5.45	1639.5	soil+litter	soil/litter	Coleoptera	0	0	Coleoptera	Pterygota	Insecta	Hexapoda	Arthropoda	500	0	individuals/m^2	Niijima 1998	https://onlinelibrary.wiley.com/doi/epdf/10.1046/j.1440-1703.1998.00242.x	table 8		1974-06-02	density estimates was made according to Tullgren funnel	Arthropods
729	Yanagisawa Pass, Enzan city Tullgren	35°46' N, 138°49' E	0-20	japan	temperate forest	Temperate Broadleaf and Mixed Forests	Temperate Forests	1600	5.45	1639.5	soil+litter	soil/litter	Diptera	0	0	Diptera	Pterygota	Insecta	Hexapoda	Arthropoda	1250	0	individuals/m^2	Niijima 1998	https://onlinelibrary.wiley.com/doi/epdf/10.1046/j.1440-1703.1998.00242.x	table 8		1974-06-02	density estimates was made according to Tullgren funnel	Arthropods
730	Yanagisawa Pass, Enzan city Tullgren	35°46' N, 138°49' E	0-20	japan	temperate forest	Temperate Broadleaf and Mixed Forests	Temperate Forests	1600	5.45	1639.5	soil+litter	soil/litter	Diptera	0	0	Diptera	Pterygota	Insecta	Hexapoda	Arthropoda	180	0	individuals/m^2	Niijima 1998	https://onlinelibrary.wiley.com/doi/epdf/10.1046/j.1440-1703.1998.00242.x	table 8		1974-06-02	density estimates was made according to Tullgren funnel	Arthropods
731	Yanagisawa Pass, Enzan city Tullgren	35°46' N, 138°49' E	0-20	japan	temperate forest	Temperate Broadleaf and Mixed Forests	Temperate Forests	1600	5.45	1639.5	soil+litter	soil/litter	Diptera	0	0	Diptera	Pterygota	Insecta	Hexapoda	Arthropoda	857	0	individuals/m^2	Niijima 1998	https://onlinelibrary.wiley.com/doi/epdf/10.1046/j.1440-1703.1998.00242.x	table 8		1974-06-02	density estimates was made according to Tullgren funnel	Arthropods
732	Yanagisawa Pass, Enzan city Tullgren	35°46' N, 138°49' E	0-20	japan	temperate forest	Temperate Broadleaf and Mixed Forests	Temperate Forests	1600	5.45	1639.5	soil+litter	soil/litter	Diptera	0	0	Diptera	Pterygota	Insecta	Hexapoda	Arthropoda	1175	0	individuals/m^2	Niijima 1998	https://onlinelibrary.wiley.com/doi/epdf/10.1046/j.1440-1703.1998.00242.x	table 8		1974-06-02	density estimates was made according to Tullgren funnel	Arthropods
733	Yanagisawa Pass, Enzan city Tullgren	35°46' N, 138°49' E	0-20	japan	temperate forest	Temperate Broadleaf and Mixed Forests	Temperate Forests	1600	5.45	1639.5	soil+litter	soil/litter	Hymenoptera	0	0	Hymenoptera	Pterygota	Insecta	Hexapoda	Arthropoda	100	0	individuals/m^2	Niijima 1998	https://onlinelibrary.wiley.com/doi/epdf/10.1046/j.1440-1703.1998.00242.x	table 8		1974-06-02	density estimates was made according to Tullgren funnel	Arthropods
734	Yanagisawa Pass, Enzan city Tullgren	35°46' N, 138°49' E	0-20	japan	temperate forest	Temperate Broadleaf and Mixed Forests	Temperate Forests	1600	5.45	1639.5	soil+litter	soil/litter	Hymenoptera	0	0	Hymenoptera	Pterygota	Insecta	Hexapoda	Arthropoda	20	0	individuals/m^2	Niijima 1998	https://onlinelibrary.wiley.com/doi/epdf/10.1046/j.1440-1703.1998.00242.x	table 8		1974-06-02	density estimates was made according to Tullgren funnel	Arthropods
735	Yanagisawa Pass, Enzan city Tullgren	35°46' N, 138°49' E	0-20	japan	temperate forest	Temperate Broadleaf and Mixed Forests	Temperate Forests	1600	5.45	1639.5	soil+litter	soil/litter	Hymenoptera	0	0	Hymenoptera	Pterygota	Insecta	Hexapoda	Arthropoda	186	0	individuals/m^2	Niijima 1998	https://onlinelibrary.wiley.com/doi/epdf/10.1046/j.1440-1703.1998.00242.x	table 8		1974-06-02	density estimates was made according to Tullgren funnel	Arthropods
736	Yanagisawa Pass, Enzan city Tullgren	35°46' N, 138°49' E	0-20	japan	temperate forest	Temperate Broadleaf and Mixed Forests	Temperate Forests	1600	5.45	1639.5	soil+litter	soil/litter	Hymenoptera	0	0	Hymenoptera	Pterygota	Insecta	Hexapoda	Arthropoda	225	0	individuals/m^2	Niijima 1998	https://onlinelibrary.wiley.com/doi/epdf/10.1046/j.1440-1703.1998.00242.x	table 8		1974-06-02	density estimates was made according to Tullgren funnel	Arthropods
737	Jyvaskyla-Birch after Spruce	62°13' N, 25°45' E	5	finland	taiga	Boreal Forests/Taiga	Boreal Forests/Taiga				soil+litter	soil/litter	Coleoptera	0	0	Coleoptera	Pterygota	Insecta	Hexapoda	Arthropoda	168	0	individuals/m^2	Huhta 2002	https://doi.org/10.1016/S0929-1393(02)00021-5	table 1		01/05/1998-01/10/1998		Macroarthropods
738	Jyvaskyla-Birch after Spruce	62°13' N, 25°45' E	5	finland	taiga	Boreal Forests/Taiga	Boreal Forests/Taiga				soil+litter	soil/litter	Coleoptera	0	0	Coleoptera	Pterygota	Insecta	Hexapoda	Arthropoda	81	0	individuals/m^2	Huhta 2002	https://doi.org/10.1016/S0929-1393(02)00021-5	table 1		01/05/1998-01/10/1998		Macroarthropods
739	Jyvaskyla-Birch after Spruce	62°13' N, 25°45' E	5	finland	taiga	Boreal Forests/Taiga	Boreal Forests/Taiga				soil+litter	soil/litter	Coleoptera	0	0	Coleoptera	Pterygota	Insecta	Hexapoda	Arthropoda	114	0	individuals/m^2	Huhta 2002	https://doi.org/10.1016/S0929-1393(02)00021-5	table 1		01/05/1998-01/10/1998		Macroarthropods
740	Jyvaskyla-Birch after Field	62°13' N, 25°45' E	5	finland	taiga	Boreal Forests/Taiga	Boreal Forests/Taiga				soil+litter	soil/litter	Coleoptera	0	0	Coleoptera	Pterygota	Insecta	Hexapoda	Arthropoda	69	0	individuals/m^2	Huhta 2002	https://doi.org/10.1016/S0929-1393(02)00021-5	table 1		01/05/1998-01/10/1998		Macroarthropods
741	Jyvaskyla-Birch after Field	62°13' N, 25°45' E	5	finland	taiga	Boreal Forests/Taiga	Boreal Forests/Taiga				soil+litter	soil/litter	Coleoptera	0	0	Coleoptera	Pterygota	Insecta	Hexapoda	Arthropoda	139	0	individuals/m^2	Huhta 2002	https://doi.org/10.1016/S0929-1393(02)00021-5	table 1		01/05/1998-01/10/1998		Macroarthropods
742	Jyvaskyla-Birch after Field	62°13' N, 25°45' E	5	finland	taiga	Boreal Forests/Taiga	Boreal Forests/Taiga				soil+litter	soil/litter	Coleoptera	0	0	Coleoptera	Pterygota	Insecta	Hexapoda	Arthropoda	137	0	individuals/m^2	Huhta 2002	https://doi.org/10.1016/S0929-1393(02)00021-5	table 1		01/05/1998-01/10/1998		Macroarthropods
743	Jyvaskyla-Birch after Spruce	62°13' N, 25°45' E	5	finland	taiga	Boreal Forests/Taiga	Boreal Forests/Taiga				soil+litter	soil/litter	Coleoptera	0	0	Coleoptera	Pterygota	Insecta	Hexapoda	Arthropoda	140	0	individuals/m^2	Huhta 2002	https://doi.org/10.1016/S0929-1393(02)00021-5	table 1		01/05/1998-01/10/1998		Macroarthropods
744	Jyvaskyla-Birch after Spruce	62°13' N, 25°45' E	5	finland	taiga	Boreal Forests/Taiga	Boreal Forests/Taiga				soil+litter	soil/litter	Coleoptera	0	0	Coleoptera	Pterygota	Insecta	Hexapoda	Arthropoda	156	0	individuals/m^2	Huhta 2002	https://doi.org/10.1016/S0929-1393(02)00021-5	table 1		01/05/1998-01/10/1998		Macroarthropods
745	Jyvaskyla-Birch after Spruce	62°13' N, 25°45' E	5	finland	taiga	Boreal Forests/Taiga	Boreal Forests/Taiga				soil+litter	soil/litter	Coleoptera	0	0	Coleoptera	Pterygota	Insecta	Hexapoda	Arthropoda	109	0	individuals/m^2	Huhta 2002	https://doi.org/10.1016/S0929-1393(02)00021-5	table 1		01/05/1998-01/10/1998		Macroarthropods
746	Jyvaskyla-Birch after Spruce	62°13' N, 25°45' E	5	finland	taiga	Boreal Forests/Taiga	Boreal Forests/Taiga				soil+litter	soil/litter	Coleoptera Larvae	0	0	Coleoptera	Pterygota	Insecta	Hexapoda	Arthropoda	492	0	individuals/m^2	Huhta 2002	https://doi.org/10.1016/S0929-1393(02)00021-5	table 1		01/05/1998-01/10/1998		Macroarthropods
747	Jyvaskyla-Birch after Spruce	62°13' N, 25°45' E	5	finland	taiga	Boreal Forests/Taiga	Boreal Forests/Taiga				soil+litter	soil/litter	Coleoptera Larvae	0	0	Coleoptera	Pterygota	Insecta	Hexapoda	Arthropoda	338	0	individuals/m^2	Huhta 2002	https://doi.org/10.1016/S0929-1393(02)00021-5	table 1		01/05/1998-01/10/1998		Macroarthropods
748	Jyvaskyla-Birch after Spruce	62°13' N, 25°45' E	5	finland	taiga	Boreal Forests/Taiga	Boreal Forests/Taiga				soil+litter	soil/litter	Coleoptera Larvae	0	0	Coleoptera	Pterygota	Insecta	Hexapoda	Arthropoda	606	0	individuals/m^2	Huhta 2002	https://doi.org/10.1016/S0929-1393(02)00021-5	table 1		01/05/1998-01/10/1998		Macroarthropods
749	Jyvaskyla-Birch after Field	62°13' N, 25°45' E	5	finland	taiga	Boreal Forests/Taiga	Boreal Forests/Taiga				soil+litter	soil/litter	Coleoptera Larvae	0	0	Coleoptera	Pterygota	Insecta	Hexapoda	Arthropoda	220	0	individuals/m^2	Huhta 2002	https://doi.org/10.1016/S0929-1393(02)00021-5	table 1		01/05/1998-01/10/1998		Macroarthropods
750	Jyvaskyla-Birch after Field	62°13' N, 25°45' E	5	finland	taiga	Boreal Forests/Taiga	Boreal Forests/Taiga				soil+litter	soil/litter	Coleoptera Larvae	0	0	Coleoptera	Pterygota	Insecta	Hexapoda	Arthropoda	306	0	individuals/m^2	Huhta 2002	https://doi.org/10.1016/S0929-1393(02)00021-5	table 1		01/05/1998-01/10/1998		Macroarthropods
751	Jyvaskyla-Birch after Field	62°13' N, 25°45' E	5	finland	taiga	Boreal Forests/Taiga	Boreal Forests/Taiga				soil+litter	soil/litter	Coleoptera Larvae	0	0	Coleoptera	Pterygota	Insecta	Hexapoda	Arthropoda	367	0	individuals/m^2	Huhta 2002	https://doi.org/10.1016/S0929-1393(02)00021-5	table 1		01/05/1998-01/10/1998		Macroarthropods
752	Jyvaskyla- Natural Deciduous forest	62°13' N, 25°45' E	5	finland	taiga	Boreal Forests/Taiga	Boreal Forests/Taiga				soil+litter	soil/litter	Coleoptera Larvae	0	0	Coleoptera	Pterygota	Insecta	Hexapoda	Arthropoda	814	0	individuals/m^2	Huhta 2002	https://doi.org/10.1016/S0929-1393(02)00021-5	table 1		01/05/1998-01/10/1998		Macroarthropods
753	Jyvaskyla- Natural Deciduous forest	62°13' N, 25°45' E	5	finland	taiga	Boreal Forests/Taiga	Boreal Forests/Taiga				soil+litter	soil/litter	Coleoptera Larvae	0	0	Coleoptera	Pterygota	Insecta	Hexapoda	Arthropoda	429	0	individuals/m^2	Huhta 2002	https://doi.org/10.1016/S0929-1393(02)00021-5	table 1		01/05/1998-01/10/1998		Macroarthropods
754	Jyvaskyla- Natural Deciduous forest	62°13' N, 25°45' E	5	finland	taiga	Boreal Forests/Taiga	Boreal Forests/Taiga				soil+litter	soil/litter	Coleoptera Larvae	0	0	Coleoptera	Pterygota	Insecta	Hexapoda	Arthropoda	220	0	individuals/m^2	Huhta 2002	https://doi.org/10.1016/S0929-1393(02)00021-5	table 1		01/05/1998-01/10/1998		Macroarthropods
755	Jyvaskyla-Birch after Spruce	62°13' N, 25°45' E	5	finland	taiga	Boreal Forests/Taiga	Boreal Forests/Taiga				soil+litter	soil/litter	Diptera Larvae	0	0	Diptera	Pterygota	Insecta	Hexapoda	Arthropoda	208	0	individuals/m^2	Huhta 2002	https://doi.org/10.1016/S0929-1393(02)00021-5	table 1		01/05/1998-01/10/1998		Macroarthropods
756	Jyvaskyla-Birch after Spruce	62°13' N, 25°45' E	5	finland	taiga	Boreal Forests/Taiga	Boreal Forests/Taiga				soil+litter	soil/litter	Diptera Larvae	0	0	Diptera	Pterygota	Insecta	Hexapoda	Arthropoda	133	0	individuals/m^2	Huhta 2002	https://doi.org/10.1016/S0929-1393(02)00021-5	table 1		01/05/1998-01/10/1998		Macroarthropods
757	Jyvaskyla-Birch after Spruce	62°13' N, 25°45' E	5	finland	taiga	Boreal Forests/Taiga	Boreal Forests/Taiga				soil+litter	soil/litter	Diptera Larvae	0	0	Diptera	Pterygota	Insecta	Hexapoda	Arthropoda	138	0	individuals/m^2	Huhta 2002	https://doi.org/10.1016/S0929-1393(02)00021-5	table 1		01/05/1998-01/10/1998		Macroarthropods
758	Jyvaskyla-Birch after Field	62°13' N, 25°45' E	5	finland	taiga	Boreal Forests/Taiga	Boreal Forests/Taiga				soil+litter	soil/litter	Diptera Larvae	0	0	Diptera	Pterygota	Insecta	Hexapoda	Arthropoda	265	0	individuals/m^2	Huhta 2002	https://doi.org/10.1016/S0929-1393(02)00021-5	table 1		01/05/1998-01/10/1998		Macroarthropods
759	Jyvaskyla-Birch after Field	62°13' N, 25°45' E	5	finland	taiga	Boreal Forests/Taiga	Boreal Forests/Taiga				soil+litter	soil/litter	Diptera Larvae	0	0	Diptera	Pterygota	Insecta	Hexapoda	Arthropoda	134	0	individuals/m^2	Huhta 2002	https://doi.org/10.1016/S0929-1393(02)00021-5	table 1		01/05/1998-01/10/1998		Macroarthropods
760	Jyvaskyla-Birch after Field	62°13' N, 25°45' E	5	finland	taiga	Boreal Forests/Taiga	Boreal Forests/Taiga				soil+litter	soil/litter	Diptera Larvae	0	0	Diptera	Pterygota	Insecta	Hexapoda	Arthropoda	126	0	individuals/m^2	Huhta 2002	https://doi.org/10.1016/S0929-1393(02)00021-5	table 1		01/05/1998-01/10/1998		Macroarthropods
761	Jyvaskyla- Natural Deciduous forest	62°13' N, 25°45' E	5	finland	taiga	Boreal Forests/Taiga	Boreal Forests/Taiga				soil+litter	soil/litter	Diptera Larvae	0	0	Diptera	Pterygota	Insecta	Hexapoda	Arthropoda	360	0	individuals/m^2	Huhta 2002	https://doi.org/10.1016/S0929-1393(02)00021-5	table 1		01/05/1998-01/10/1998		Macroarthropods
762	Jyvaskyla- Natural Deciduous forest	62°13' N, 25°45' E	5	finland	taiga	Boreal Forests/Taiga	Boreal Forests/Taiga				soil+litter	soil/litter	Diptera Larvae	0	0	Diptera	Pterygota	Insecta	Hexapoda	Arthropoda	173	0	individuals/m^2	Huhta 2002	https://doi.org/10.1016/S0929-1393(02)00021-5	table 1		01/05/1998-01/10/1998		Macroarthropods
763	Jyvaskyla- Natural Deciduous forest	62°13' N, 25°45' E	5	finland	taiga	Boreal Forests/Taiga	Boreal Forests/Taiga				soil+litter	soil/litter	Diptera Larvae	0	0	Diptera	Pterygota	Insecta	Hexapoda	Arthropoda	281	0	individuals/m^2	Huhta 2002	https://doi.org/10.1016/S0929-1393(02)00021-5	table 1		01/05/1998-01/10/1998		Macroarthropods
764	Jyvaskyla-Birch after Spruce	62°13' N, 25°45' E	5	finland	taiga	Boreal Forests/Taiga	Boreal Forests/Taiga				soil+litter	soil/litter	Homoptera	0	0	Hemiptera	Pterygota	Insecta	Hexapoda	Arthropoda	693	0	individuals/m^2	Huhta 2002	https://doi.org/10.1016/S0929-1393(02)00021-5	table 1		01/05/1998-01/10/1998		Macroarthropods
765	Jyvaskyla-Birch after Spruce	62°13' N, 25°45' E	5	finland	taiga	Boreal Forests/Taiga	Boreal Forests/Taiga				soil+litter	soil/litter	Homoptera	0	0	Hemiptera	Pterygota	Insecta	Hexapoda	Arthropoda	173	0	individuals/m^2	Huhta 2002	https://doi.org/10.1016/S0929-1393(02)00021-5	table 1		01/05/1998-01/10/1998		Macroarthropods
766	Jyvaskyla-Birch after Spruce	62°13' N, 25°45' E	5	finland	taiga	Boreal Forests/Taiga	Boreal Forests/Taiga				soil+litter	soil/litter	Homoptera	0	0	Hemiptera	Pterygota	Insecta	Hexapoda	Arthropoda	219	0	individuals/m^2	Huhta 2002	https://doi.org/10.1016/S0929-1393(02)00021-5	table 1		01/05/1998-01/10/1998		Macroarthropods
767	Jyvaskyla-Birch after Field	62°13' N, 25°45' E	5	finland	taiga	Boreal Forests/Taiga	Boreal Forests/Taiga				soil+litter	soil/litter	Homoptera	0	0	Hemiptera	Pterygota	Insecta	Hexapoda	Arthropoda	29	0	individuals/m^2	Huhta 2002	https://doi.org/10.1016/S0929-1393(02)00021-5	table 1		01/05/1998-01/10/1998		Macroarthropods
768	Jyvaskyla-Birch after Field	62°13' N, 25°45' E	5	finland	taiga	Boreal Forests/Taiga	Boreal Forests/Taiga				soil+litter	soil/litter	Homoptera	0	0	Hemiptera	Pterygota	Insecta	Hexapoda	Arthropoda	92	0	individuals/m^2	Huhta 2002	https://doi.org/10.1016/S0929-1393(02)00021-5	table 1		01/05/1998-01/10/1998		Macroarthropods
769	Jyvaskyla-Birch after Field	62°13' N, 25°45' E	5	finland	taiga	Boreal Forests/Taiga	Boreal Forests/Taiga				soil+litter	soil/litter	Homoptera	0	0	Hemiptera	Pterygota	Insecta	Hexapoda	Arthropoda	81	0	individuals/m^2	Huhta 2002	https://doi.org/10.1016/S0929-1393(02)00021-5	table 1		01/05/1998-01/10/1998		Macroarthropods
770	Jyvaskyla- Natural Deciduous forest	62°13' N, 25°45' E	5	finland	taiga	Boreal Forests/Taiga	Boreal Forests/Taiga				soil+litter	soil/litter	Homoptera	0	0	Hemiptera	Pterygota	Insecta	Hexapoda	Arthropoda	373	0	individuals/m^2	Huhta 2002	https://doi.org/10.1016/S0929-1393(02)00021-5	table 1		01/05/1998-01/10/1998		Macroarthropods
771	Jyvaskyla- Natural Deciduous forest	62°13' N, 25°45' E	5	finland	taiga	Boreal Forests/Taiga	Boreal Forests/Taiga				soil+litter	soil/litter	Homoptera	0	0	Hemiptera	Pterygota	Insecta	Hexapoda	Arthropoda	43	0	individuals/m^2	Huhta 2002	https://doi.org/10.1016/S0929-1393(02)00021-5	table 1		01/05/1998-01/10/1998		Macroarthropods
772	Jyvaskyla- Natural Deciduous forest	62°13' N, 25°45' E	5	finland	taiga	Boreal Forests/Taiga	Boreal Forests/Taiga				soil+litter	soil/litter	Homoptera	0	0	Hemiptera	Pterygota	Insecta	Hexapoda	Arthropoda	1803	0	individuals/m^2	Huhta 2002	https://doi.org/10.1016/S0929-1393(02)00021-5	table 1		01/05/1998-01/10/1998		Macroarthropods
773	Jyvaskyla-Birch after Spruce	62°13' N, 25°45' E	5	finland	taiga	Boreal Forests/Taiga	Boreal Forests/Taiga				soil+litter	soil/litter	Heteroptera	0	0	Hemiptera	Pterygota	Insecta	Hexapoda	Arthropoda	27	0	individuals/m^2	Huhta 2002	https://doi.org/10.1016/S0929-1393(02)00021-5	table 1		01/05/1998-01/10/1998		Macroarthropods
774	Jyvaskyla-Birch after Spruce	62°13' N, 25°45' E	5	finland	taiga	Boreal Forests/Taiga	Boreal Forests/Taiga				soil+litter	soil/litter	Heteroptera	0	0	Hemiptera	Pterygota	Insecta	Hexapoda	Arthropoda	20	0	individuals/m^2	Huhta 2002	https://doi.org/10.1016/S0929-1393(02)00021-5	table 1		01/05/1998-01/10/1998		Macroarthropods
775	Jyvaskyla-Birch after Spruce	62°13' N, 25°45' E	5	finland	taiga	Boreal Forests/Taiga	Boreal Forests/Taiga				soil+litter	soil/litter	Heteroptera	0	0	Hemiptera	Pterygota	Insecta	Hexapoda	Arthropoda	20	0	individuals/m^2	Huhta 2002	https://doi.org/10.1016/S0929-1393(02)00021-5	table 1		01/05/1998-01/10/1998		Macroarthropods
776	Jyvaskyla-Birch after Field	62°13' N, 25°45' E	5	finland	taiga	Boreal Forests/Taiga	Boreal Forests/Taiga				soil+litter	soil/litter	Heteroptera	0	0	Hemiptera	Pterygota	Insecta	Hexapoda	Arthropoda	17	0	individuals/m^2	Huhta 2002	https://doi.org/10.1016/S0929-1393(02)00021-5	table 1		01/05/1998-01/10/1998		Macroarthropods
777	Jyvaskyla-Birch after Field	62°13' N, 25°45' E	5	finland	taiga	Boreal Forests/Taiga	Boreal Forests/Taiga				soil+litter	soil/litter	Heteroptera	0	0	Hemiptera	Pterygota	Insecta	Hexapoda	Arthropoda	12	0	individuals/m^2	Huhta 2002	https://doi.org/10.1016/S0929-1393(02)00021-5	table 1		01/05/1998-01/10/1998		Macroarthropods
778	Jyvaskyla-Birch after Field	62°13' N, 25°45' E	5	finland	taiga	Boreal Forests/Taiga	Boreal Forests/Taiga				soil+litter	soil/litter	Heteroptera	0	0	Hemiptera	Pterygota	Insecta	Hexapoda	Arthropoda	7	0	individuals/m^2	Huhta 2002	https://doi.org/10.1016/S0929-1393(02)00021-5	table 1		01/05/1998-01/10/1998		Macroarthropods
779	Jyvaskyla- Natural Deciduous forest	62°13' N, 25°45' E	5	finland	taiga	Boreal Forests/Taiga	Boreal Forests/Taiga				soil+litter	soil/litter	Heteroptera	0	0	Hemiptera	Pterygota	Insecta	Hexapoda	Arthropoda	22	0	individuals/m^2	Huhta 2002	https://doi.org/10.1016/S0929-1393(02)00021-5	table 1		01/05/1998-01/10/1998		Macroarthropods
780	Jyvaskyla- Natural Deciduous forest	62°13' N, 25°45' E	5	finland	taiga	Boreal Forests/Taiga	Boreal Forests/Taiga				soil+litter	soil/litter	Heteroptera	0	0	Hemiptera	Pterygota	Insecta	Hexapoda	Arthropoda	10	0	individuals/m^2	Huhta 2002	https://doi.org/10.1016/S0929-1393(02)00021-5	table 1		01/05/1998-01/10/1998		Macroarthropods
781	Jyvaskyla- Natural Deciduous forest	62°13' N, 25°45' E	5	finland	taiga	Boreal Forests/Taiga	Boreal Forests/Taiga				soil+litter	soil/litter	Heteroptera	0	0	Hemiptera	Pterygota	Insecta	Hexapoda	Arthropoda	24	0	individuals/m^2	Huhta 2002	https://doi.org/10.1016/S0929-1393(02)00021-5	table 1		01/05/1998-01/10/1998		Macroarthropods
782	Jyvaskyla-Birch after Spruce	62°13' N, 25°45' E	5	finland	taiga	Boreal Forests/Taiga	Boreal Forests/Taiga				soil+litter	soil/litter	Thysanoptera	0	0	Thysanoptera	Pterygota	Insecta	Hexapoda	Arthropoda	24	0	individuals/m^2	Huhta 2002	https://doi.org/10.1016/S0929-1393(02)00021-5	table 1		01/05/1998-01/10/1998		Macroarthropods
783	Jyvaskyla-Birch after Spruce	62°13' N, 25°45' E	5	finland	taiga	Boreal Forests/Taiga	Boreal Forests/Taiga				soil+litter	soil/litter	Thysanoptera	0	0	Thysanoptera	Pterygota	Insecta	Hexapoda	Arthropoda	114	0	individuals/m^2	Huhta 2002	https://doi.org/10.1016/S0929-1393(02)00021-5	table 1		01/05/1998-01/10/1998		Macroarthropods
784	Jyvaskyla-Birch after Spruce	62°13' N, 25°45' E	5	finland	taiga	Boreal Forests/Taiga	Boreal Forests/Taiga				soil+litter	soil/litter	Thysanoptera	0	0	Thysanoptera	Pterygota	Insecta	Hexapoda	Arthropoda	175	0	individuals/m^2	Huhta 2002	https://doi.org/10.1016/S0929-1393(02)00021-5	table 1		01/05/1998-01/10/1998		Macroarthropods
785	Jyvaskyla-Birch after Field	62°13' N, 25°45' E	5	finland	taiga	Boreal Forests/Taiga	Boreal Forests/Taiga				soil+litter	soil/litter	Thysanoptera	0	0	Thysanoptera	Pterygota	Insecta	Hexapoda	Arthropoda	15	0	individuals/m^2	Huhta 2002	https://doi.org/10.1016/S0929-1393(02)00021-5	table 1		01/05/1998-01/10/1998		Macroarthropods
786	Jyvaskyla-Birch after Field	62°13' N, 25°45' E	5	finland	taiga	Boreal Forests/Taiga	Boreal Forests/Taiga				soil+litter	soil/litter	Thysanoptera	0	0	Thysanoptera	Pterygota	Insecta	Hexapoda	Arthropoda	42	0	individuals/m^2	Huhta 2002	https://doi.org/10.1016/S0929-1393(02)00021-5	table 1		01/05/1998-01/10/1998		Macroarthropods
787	Jyvaskyla-Birch after Field	62°13' N, 25°45' E	5	finland	taiga	Boreal Forests/Taiga	Boreal Forests/Taiga				soil+litter	soil/litter	Thysanoptera	0	0	Thysanoptera	Pterygota	Insecta	Hexapoda	Arthropoda	8	0	individuals/m^2	Huhta 2002	https://doi.org/10.1016/S0929-1393(02)00021-5	table 1		01/05/1998-01/10/1998		Macroarthropods
788	Jyvaskyla- Natural Deciduous forest	62°13' N, 25°45' E	5	finland	taiga	Boreal Forests/Taiga	Boreal Forests/Taiga				soil+litter	soil/litter	Thysanoptera	0	0	Thysanoptera	Pterygota	Insecta	Hexapoda	Arthropoda	25	0	individuals/m^2	Huhta 2002	https://doi.org/10.1016/S0929-1393(02)00021-5	table 1		01/05/1998-01/10/1998		Macroarthropods
789	Jyvaskyla- Natural Deciduous forest	62°13' N, 25°45' E	5	finland	taiga	Boreal Forests/Taiga	Boreal Forests/Taiga				soil+litter	soil/litter	Thysanoptera	0	0	Thysanoptera	Pterygota	Insecta	Hexapoda	Arthropoda	66	0	individuals/m^2	Huhta 2002	https://doi.org/10.1016/S0929-1393(02)00021-5	table 1		01/05/1998-01/10/1998		Macroarthropods
790	Jyvaskyla- Natural Deciduous forest	62°13' N, 25°45' E	5	finland	taiga	Boreal Forests/Taiga	Boreal Forests/Taiga				soil+litter	soil/litter	Thysanoptera	0	0	Thysanoptera	Pterygota	Insecta	Hexapoda	Arthropoda	56	0	individuals/m^2	Huhta 2002	https://doi.org/10.1016/S0929-1393(02)00021-5	table 1		01/05/1998-01/10/1998		Macroarthropods
791	Jyvaskyla-Birch after Spruce	62°13' N, 25°45' E	5	finland	taiga	Boreal Forests/Taiga	Boreal Forests/Taiga				soil+litter	soil/litter	Hymenoptera	0	0	Hymenoptera	Pterygota	Insecta	Hexapoda	Arthropoda	85	0	individuals/m^2	Huhta 2002	https://doi.org/10.1016/S0929-1393(02)00021-5	table 1		01/05/1998-01/10/1998		Macroarthropods
792	Jyvaskyla-Birch after Spruce	62°13' N, 25°45' E	5	finland	taiga	Boreal Forests/Taiga	Boreal Forests/Taiga				soil+litter	soil/litter	Hymenoptera	0	0	Hymenoptera	Pterygota	Insecta	Hexapoda	Arthropoda	81	0	individuals/m^2	Huhta 2002	https://doi.org/10.1016/S0929-1393(02)00021-5	table 1		01/05/1998-01/10/1998		Macroarthropods
793	Jyvaskyla-Birch after Spruce	62°13' N, 25°45' E	5	finland	taiga	Boreal Forests/Taiga	Boreal Forests/Taiga				soil+litter	soil/litter	Hymenoptera	0	0	Hymenoptera	Pterygota	Insecta	Hexapoda	Arthropoda	48	0	individuals/m^2	Huhta 2002	https://doi.org/10.1016/S0929-1393(02)00021-5	table 1		01/05/1998-01/10/1998		Macroarthropods
794	Jyvaskyla-Birch after Field	62°13' N, 25°45' E	5	finland	taiga	Boreal Forests/Taiga	Boreal Forests/Taiga				soil+litter	soil/litter	Hymenoptera	0	0	Hymenoptera	Pterygota	Insecta	Hexapoda	Arthropoda	33	0	individuals/m^2	Huhta 2002	https://doi.org/10.1016/S0929-1393(02)00021-5	table 1		01/05/1998-01/10/1998		Macroarthropods
795	Jyvaskyla-Birch after Field	62°13' N, 25°45' E	5	finland	taiga	Boreal Forests/Taiga	Boreal Forests/Taiga				soil+litter	soil/litter	Hymenoptera	0	0	Hymenoptera	Pterygota	Insecta	Hexapoda	Arthropoda	60	0	individuals/m^2	Huhta 2002	https://doi.org/10.1016/S0929-1393(02)00021-5	table 1		01/05/1998-01/10/1998		Macroarthropods
796	Jyvaskyla-Birch after Field	62°13' N, 25°45' E	5	finland	taiga	Boreal Forests/Taiga	Boreal Forests/Taiga				soil+litter	soil/litter	Hymenoptera	0	0	Hymenoptera	Pterygota	Insecta	Hexapoda	Arthropoda	41	0	individuals/m^2	Huhta 2002	https://doi.org/10.1016/S0929-1393(02)00021-5	table 1		01/05/1998-01/10/1998		Macroarthropods
797	Jyvaskyla- Natural Deciduous forest	62°13' N, 25°45' E	5	finland	taiga	Boreal Forests/Taiga	Boreal Forests/Taiga				soil+litter	soil/litter	Hymenoptera	0	0	Hymenoptera	Pterygota	Insecta	Hexapoda	Arthropoda	87	0	individuals/m^2	Huhta 2002	https://doi.org/10.1016/S0929-1393(02)00021-5	table 1		01/05/1998-01/10/1998		Macroarthropods
798	Jyvaskyla- Natural Deciduous forest	62°13' N, 25°45' E	5	finland	taiga	Boreal Forests/Taiga	Boreal Forests/Taiga				soil+litter	soil/litter	Hymenoptera	0	0	Hymenoptera	Pterygota	Insecta	Hexapoda	Arthropoda	84	0	individuals/m^2	Huhta 2002	https://doi.org/10.1016/S0929-1393(02)00021-5	table 1		01/05/1998-01/10/1998		Macroarthropods
799	Jyvaskyla- Natural Deciduous forest	62°13' N, 25°45' E	5	finland	taiga	Boreal Forests/Taiga	Boreal Forests/Taiga				soil+litter	soil/litter	Hymenoptera	0	0	Hymenoptera	Pterygota	Insecta	Hexapoda	Arthropoda	69	0	individuals/m^2	Huhta 2002	https://doi.org/10.1016/S0929-1393(02)00021-5	table 1		01/05/1998-01/10/1998		Macroarthropods
800	Jyvaskyla-Birch after Spruce	62°13' N, 25°45' E	5	finland	taiga	Boreal Forests/Taiga	Boreal Forests/Taiga				soil+litter	soil/litter	Lepidoptera Larvae	0	0	Lepidoptera	Pterygota	Insecta	Hexapoda	Arthropoda	4	0	individuals/m^2	Huhta 2002	https://doi.org/10.1016/S0929-1393(02)00021-5	table 1		01/05/1998-01/10/1998		Macroarthropods
801	Jyvaskyla-Birch after Spruce	62°13' N, 25°45' E	5	finland	taiga	Boreal Forests/Taiga	Boreal Forests/Taiga				soil+litter	soil/litter	Lepidoptera Larvae	0	0	Lepidoptera	Pterygota	Insecta	Hexapoda	Arthropoda	7	0	individuals/m^2	Huhta 2002	https://doi.org/10.1016/S0929-1393(02)00021-5	table 1		01/05/1998-01/10/1998		Macroarthropods
802	Jyvaskyla-Birch after Spruce	62°13' N, 25°45' E	5	finland	taiga	Boreal Forests/Taiga	Boreal Forests/Taiga				soil+litter	soil/litter	Lepidoptera Larvae	0	0	Lepidoptera	Pterygota	Insecta	Hexapoda	Arthropoda	4	0	individuals/m^2	Huhta 2002	https://doi.org/10.1016/S0929-1393(02)00021-5	table 1		01/05/1998-01/10/1998		Macroarthropods
803	Jyvaskyla-Birch after Field	62°13' N, 25°45' E	5	finland	taiga	Boreal Forests/Taiga	Boreal Forests/Taiga				soil+litter	soil/litter	Lepidoptera Larvae	0	0	Lepidoptera	Pterygota	Insecta	Hexapoda	Arthropoda	6	0	individuals/m^2	Huhta 2002	https://doi.org/10.1016/S0929-1393(02)00021-5	table 1		01/05/1998-01/10/1998		Macroarthropods
804	Jyvaskyla-Birch after Field	62°13' N, 25°45' E	5	finland	taiga	Boreal Forests/Taiga	Boreal Forests/Taiga				soil+litter	soil/litter	Lepidoptera Larvae	0	0	Lepidoptera	Pterygota	Insecta	Hexapoda	Arthropoda	8	0	individuals/m^2	Huhta 2002	https://doi.org/10.1016/S0929-1393(02)00021-5	table 1		01/05/1998-01/10/1998		Macroarthropods
805	Jyvaskyla-Birch after Field	62°13' N, 25°45' E	5	finland	taiga	Boreal Forests/Taiga	Boreal Forests/Taiga				soil+litter	soil/litter	Lepidoptera Larvae	0	0	Lepidoptera	Pterygota	Insecta	Hexapoda	Arthropoda	1	0	individuals/m^2	Huhta 2002	https://doi.org/10.1016/S0929-1393(02)00021-5	table 1		01/05/1998-01/10/1998		Macroarthropods
806	Jyvaskyla- Natural Deciduous forest	62°13' N, 25°45' E	5	finland	taiga	Boreal Forests/Taiga	Boreal Forests/Taiga				soil+litter	soil/litter	Lepidoptera Larvae	0	0	Lepidoptera	Pterygota	Insecta	Hexapoda	Arthropoda	7	0	individuals/m^2	Huhta 2002	https://doi.org/10.1016/S0929-1393(02)00021-5	table 1		01/05/1998-01/10/1998		Macroarthropods
807	Jyvaskyla- Natural Deciduous forest	62°13' N, 25°45' E	5	finland	taiga	Boreal Forests/Taiga	Boreal Forests/Taiga				soil+litter	soil/litter	Lepidoptera Larvae	0	0	Lepidoptera	Pterygota	Insecta	Hexapoda	Arthropoda	4	0	individuals/m^2	Huhta 2002	https://doi.org/10.1016/S0929-1393(02)00021-5	table 1		01/05/1998-01/10/1998		Macroarthropods
808	Jyvaskyla- Natural Deciduous forest	62°13' N, 25°45' E	5	finland	taiga	Boreal Forests/Taiga	Boreal Forests/Taiga				soil+litter	soil/litter	Lepidoptera Larvae	0	0	Lepidoptera	Pterygota	Insecta	Hexapoda	Arthropoda	4	0	individuals/m^2	Huhta 2002	https://doi.org/10.1016/S0929-1393(02)00021-5	table 1		01/05/1998-01/10/1998		Macroarthropods
809	Jyvaskyla-Birch after Spruce	62°13' N, 25°45' E	5	finland	taiga	Boreal Forests/Taiga	Boreal Forests/Taiga				soil+litter	soil/litter	Arachnida	0	0	0	0	Arachnida	Chelicerata	Arthropoda	155	0	individuals/m^2	Huhta 2002	https://doi.org/10.1016/S0929-1393(02)00021-5	table 1		01/05/1998-01/10/1998		Macroarthropods
810	Jyvaskyla-Birch after Spruce	62°13' N, 25°45' E	5	finland	taiga	Boreal Forests/Taiga	Boreal Forests/Taiga				soil+litter	soil/litter	Arachnida	0	0	0	0	Arachnida	Chelicerata	Arthropoda	129	0	individuals/m^2	Huhta 2002	https://doi.org/10.1016/S0929-1393(02)00021-5	table 1		01/05/1998-01/10/1998		Macroarthropods
811	Jyvaskyla-Birch after Spruce	62°13' N, 25°45' E	5	finland	taiga	Boreal Forests/Taiga	Boreal Forests/Taiga				soil+litter	soil/litter	Arachnida	0	0	0	0	Arachnida	Chelicerata	Arthropoda	196	0	individuals/m^2	Huhta 2002	https://doi.org/10.1016/S0929-1393(02)00021-5	table 1		01/05/1998-01/10/1998		Macroarthropods
812	Jyvaskyla-Birch after Field	62°13' N, 25°45' E	5	finland	taiga	Boreal Forests/Taiga	Boreal Forests/Taiga				soil+litter	soil/litter	Arachnida	0	0	0	0	Arachnida	Chelicerata	Arthropoda	101	0	individuals/m^2	Huhta 2002	https://doi.org/10.1016/S0929-1393(02)00021-5	table 1		01/05/1998-01/10/1998		Macroarthropods
813	Jyvaskyla-Birch after Field	62°13' N, 25°45' E	5	finland	taiga	Boreal Forests/Taiga	Boreal Forests/Taiga				soil+litter	soil/litter	Arachnida	0	0	0	0	Arachnida	Chelicerata	Arthropoda	156	0	individuals/m^2	Huhta 2002	https://doi.org/10.1016/S0929-1393(02)00021-5	table 1		01/05/1998-01/10/1998		Macroarthropods
814	Jyvaskyla-Birch after Field	62°13' N, 25°45' E	5	finland	taiga	Boreal Forests/Taiga	Boreal Forests/Taiga				soil+litter	soil/litter	Arachnida	0	0	0	0	Arachnida	Chelicerata	Arthropoda	144	0	individuals/m^2	Huhta 2002	https://doi.org/10.1016/S0929-1393(02)00021-5	table 1		01/05/1998-01/10/1998		Macroarthropods
815	Jyvaskyla- Natural Deciduous forest	62°13' N, 25°45' E	5	finland	taiga	Boreal Forests/Taiga	Boreal Forests/Taiga				soil+litter	soil/litter	Arachnida	0	0	0	0	Arachnida	Chelicerata	Arthropoda	247	0	individuals/m^2	Huhta 2002	https://doi.org/10.1016/S0929-1393(02)00021-5	table 1		01/05/1998-01/10/1998		Macroarthropods
816	Jyvaskyla- Natural Deciduous forest	62°13' N, 25°45' E	5	finland	taiga	Boreal Forests/Taiga	Boreal Forests/Taiga				soil+litter	soil/litter	Arachnida	0	0	0	0	Arachnida	Chelicerata	Arthropoda	283	0	individuals/m^2	Huhta 2002	https://doi.org/10.1016/S0929-1393(02)00021-5	table 1		01/05/1998-01/10/1998		Macroarthropods
817	Jyvaskyla- Natural Deciduous forest	62°13' N, 25°45' E	5	finland	taiga	Boreal Forests/Taiga	Boreal Forests/Taiga				soil+litter	soil/litter	Arachnida	0	0	0	0	Arachnida	Chelicerata	Arthropoda	340	0	individuals/m^2	Huhta 2002	https://doi.org/10.1016/S0929-1393(02)00021-5	table 1		01/05/1998-01/10/1998		Macroarthropods
818	Jyvaskyla-Birch after Spruce	62°13' N, 25°45' E	5	finland	taiga	Boreal Forests/Taiga	Boreal Forests/Taiga				soil+litter	soil/litter	Chilopoda	0	0	0	0	Chilopoda	Myriapoda	Arthropoda	95	0	individuals/m^2	Huhta 2002	https://doi.org/10.1016/S0929-1393(02)00021-5	table 1		01/05/1998-01/10/1998		Macroarthropods
819	Jyvaskyla-Birch after Spruce	62°13' N, 25°45' E	5	finland	taiga	Boreal Forests/Taiga	Boreal Forests/Taiga				soil+litter	soil/litter	Chilopoda	0	0	0	0	Chilopoda	Myriapoda	Arthropoda	55	0	individuals/m^2	Huhta 2002	https://doi.org/10.1016/S0929-1393(02)00021-5	table 1		01/05/1998-01/10/1998		Macroarthropods
820	Jyvaskyla-Birch after Spruce	62°13' N, 25°45' E	5	finland	taiga	Boreal Forests/Taiga	Boreal Forests/Taiga				soil+litter	soil/litter	Chilopoda	0	0	0	0	Chilopoda	Myriapoda	Arthropoda	62	0	individuals/m^2	Huhta 2002	https://doi.org/10.1016/S0929-1393(02)00021-5	table 1		01/05/1998-01/10/1998		Macroarthropods
821	Jyvaskyla-Birch after Field	62°13' N, 25°45' E	5	finland	taiga	Boreal Forests/Taiga	Boreal Forests/Taiga				soil+litter	soil/litter	Chilopoda	0	0	0	0	Chilopoda	Myriapoda	Arthropoda	10	0	individuals/m^2	Huhta 2002	https://doi.org/10.1016/S0929-1393(02)00021-5	table 1		01/05/1998-01/10/1998		Macroarthropods
822	Jyvaskyla-Birch after Field	62°13' N, 25°45' E	5	finland	taiga	Boreal Forests/Taiga	Boreal Forests/Taiga				soil+litter	soil/litter	Chilopoda	0	0	0	0	Chilopoda	Myriapoda	Arthropoda	4	0	individuals/m^2	Huhta 2002	https://doi.org/10.1016/S0929-1393(02)00021-5	table 1		01/05/1998-01/10/1998		Macroarthropods
823	Jyvaskyla-Birch after Field	62°13' N, 25°45' E	5	finland	taiga	Boreal Forests/Taiga	Boreal Forests/Taiga				soil+litter	soil/litter	Chilopoda	0	0	0	0	Chilopoda	Myriapoda	Arthropoda	2	0	individuals/m^2	Huhta 2002	https://doi.org/10.1016/S0929-1393(02)00021-5	table 1		01/05/1998-01/10/1998		Macroarthropods
824	Jyvaskyla- Natural Deciduous forest	62°13' N, 25°45' E	5	finland	taiga	Boreal Forests/Taiga	Boreal Forests/Taiga				soil+litter	soil/litter	Chilopoda	0	0	0	0	Chilopoda	Myriapoda	Arthropoda	91	0	individuals/m^2	Huhta 2002	https://doi.org/10.1016/S0929-1393(02)00021-5	table 1		01/05/1998-01/10/1998		Macroarthropods
825	Jyvaskyla- Natural Deciduous forest	62°13' N, 25°45' E	5	finland	taiga	Boreal Forests/Taiga	Boreal Forests/Taiga				soil+litter	soil/litter	Chilopoda	0	0	0	0	Chilopoda	Myriapoda	Arthropoda	20	0	individuals/m^2	Huhta 2002	https://doi.org/10.1016/S0929-1393(02)00021-5	table 1		01/05/1998-01/10/1998		Macroarthropods
826	Jyvaskyla- Natural Deciduous forest	62°13' N, 25°45' E	5	finland	taiga	Boreal Forests/Taiga	Boreal Forests/Taiga				soil+litter	soil/litter	Chilopoda	0	0	0	0	Chilopoda	Myriapoda	Arthropoda	20	0	individuals/m^2	Huhta 2002	https://doi.org/10.1016/S0929-1393(02)00021-5	table 1		01/05/1998-01/10/1998		Macroarthropods
827	Jyvaskyla-Birch after Spruce	62°13' N, 25°45' E	5	finland	taiga	Boreal Forests/Taiga	Boreal Forests/Taiga				soil+litter	soil/litter	Diplopoda	0	0	0	0	Diplopoda	Myriapoda	Arthropoda	0	0	individuals/m^2	Huhta 2002	https://doi.org/10.1016/S0929-1393(02)00021-5	table 1		01/05/1998-01/10/1998		Macroarthropods
828	Jyvaskyla-Birch after Spruce	62°13' N, 25°45' E	5	finland	taiga	Boreal Forests/Taiga	Boreal Forests/Taiga				soil+litter	soil/litter	Diplopoda	0	0	0	0	Diplopoda	Myriapoda	Arthropoda	2	0	individuals/m^2	Huhta 2002	https://doi.org/10.1016/S0929-1393(02)00021-5	table 1		01/05/1998-01/10/1998		Macroarthropods
829	Jyvaskyla-Birch after Spruce	62°13' N, 25°45' E	5	finland	taiga	Boreal Forests/Taiga	Boreal Forests/Taiga				soil+litter	soil/litter	Diplopoda	0	0	0	0	Diplopoda	Myriapoda	Arthropoda	6	0	individuals/m^2	Huhta 2002	https://doi.org/10.1016/S0929-1393(02)00021-5	table 1		01/05/1998-01/10/1998		Macroarthropods
830	Jyvaskyla-Birch after Field	62°13' N, 25°45' E	5	finland	taiga	Boreal Forests/Taiga	Boreal Forests/Taiga				soil+litter	soil/litter	Diplopoda	0	0	0	0	Diplopoda	Myriapoda	Arthropoda	8	0	individuals/m^2	Huhta 2002	https://doi.org/10.1016/S0929-1393(02)00021-5	table 1		01/05/1998-01/10/1998		Macroarthropods
831	Jyvaskyla-Birch after Field	62°13' N, 25°45' E	5	finland	taiga	Boreal Forests/Taiga	Boreal Forests/Taiga				soil+litter	soil/litter	Diplopoda	0	0	0	0	Diplopoda	Myriapoda	Arthropoda	1	0	individuals/m^2	Huhta 2002	https://doi.org/10.1016/S0929-1393(02)00021-5	table 1		01/05/1998-01/10/1998		Macroarthropods
832	Jyvaskyla-Birch after Field	62°13' N, 25°45' E	5	finland	taiga	Boreal Forests/Taiga	Boreal Forests/Taiga				soil+litter	soil/litter	Diplopoda	0	0	0	0	Diplopoda	Myriapoda	Arthropoda	0	0	individuals/m^2	Huhta 2002	https://doi.org/10.1016/S0929-1393(02)00021-5	table 1		01/05/1998-01/10/1998		Macroarthropods
833	Jyvaskyla- Natural Deciduous forest	62°13' N, 25°45' E	5	finland	taiga	Boreal Forests/Taiga	Boreal Forests/Taiga				soil+litter	soil/litter	Diplopoda	0	0	0	0	Diplopoda	Myriapoda	Arthropoda	0	0	individuals/m^2	Huhta 2002	https://doi.org/10.1016/S0929-1393(02)00021-5	table 1		01/05/1998-01/10/1998		Macroarthropods
834	Jyvaskyla- Natural Deciduous forest	62°13' N, 25°45' E	5	finland	taiga	Boreal Forests/Taiga	Boreal Forests/Taiga				soil+litter	soil/litter	Diplopoda	0	0	0	0	Diplopoda	Myriapoda	Arthropoda	0	0	individuals/m^2	Huhta 2002	https://doi.org/10.1016/S0929-1393(02)00021-5	table 1		01/05/1998-01/10/1998		Macroarthropods
835	Jyvaskyla- Natural Deciduous forest	62°13' N, 25°45' E	5	finland	taiga	Boreal Forests/Taiga	Boreal Forests/Taiga				soil+litter	soil/litter	Diplopoda	0	0	0	0	Diplopoda	Myriapoda	Arthropoda	80	0	individuals/m^2	Huhta 2002	https://doi.org/10.1016/S0929-1393(02)00021-5	table 1		01/05/1998-01/10/1998		Macroarthropods
836	Jyvaskyla-Birch after Spruce	62°13' N, 25°45' E	5	finland	taiga	Boreal Forests/Taiga	Boreal Forests/Taiga				soil+litter	soil/litter	Symphyla	0	0	0	0	Symphyla	Myriapoda	Arthropoda	0	0	individuals/m^2	Huhta 2002	https://doi.org/10.1016/S0929-1393(02)00021-5	table 1		01/05/1998-01/10/1998		Macroarthropods
837	Jyvaskyla-Birch after Spruce	62°13' N, 25°45' E	5	finland	taiga	Boreal Forests/Taiga	Boreal Forests/Taiga				soil+litter	soil/litter	Symphyla	0	0	0	0	Symphyla	Myriapoda	Arthropoda	23	0	individuals/m^2	Huhta 2002	https://doi.org/10.1016/S0929-1393(02)00021-5	table 1		01/05/1998-01/10/1998		Macroarthropods
838	Jyvaskyla-Birch after Spruce	62°13' N, 25°45' E	5	finland	taiga	Boreal Forests/Taiga	Boreal Forests/Taiga				soil+litter	soil/litter	Symphyla	0	0	0	0	Symphyla	Myriapoda	Arthropoda	28	0	individuals/m^2	Huhta 2002	https://doi.org/10.1016/S0929-1393(02)00021-5	table 1		01/05/1998-01/10/1998		Macroarthropods
839	Jyvaskyla-Birch after Field	62°13' N, 25°45' E	5	finland	taiga	Boreal Forests/Taiga	Boreal Forests/Taiga				soil+litter	soil/litter	Symphyla	0	0	0	0	Symphyla	Myriapoda	Arthropoda	8	0	individuals/m^2	Huhta 2002	https://doi.org/10.1016/S0929-1393(02)00021-5	table 1		01/05/1998-01/10/1998		Macroarthropods
840	Jyvaskyla-Birch after Field	62°13' N, 25°45' E	5	finland	taiga	Boreal Forests/Taiga	Boreal Forests/Taiga				soil+litter	soil/litter	Symphyla	0	0	0	0	Symphyla	Myriapoda	Arthropoda	0	0	individuals/m^2	Huhta 2002	https://doi.org/10.1016/S0929-1393(02)00021-5	table 1		01/05/1998-01/10/1998		Macroarthropods
841	Jyvaskyla-Birch after Field	62°13' N, 25°45' E	5	finland	taiga	Boreal Forests/Taiga	Boreal Forests/Taiga				soil+litter	soil/litter	Symphyla	0	0	0	0	Symphyla	Myriapoda	Arthropoda	0	0	individuals/m^2	Huhta 2002	https://doi.org/10.1016/S0929-1393(02)00021-5	table 1		01/05/1998-01/10/1998		Macroarthropods
842	Jyvaskyla- Natural Deciduous forest	62°13' N, 25°45' E	5	finland	taiga	Boreal Forests/Taiga	Boreal Forests/Taiga				soil+litter	soil/litter	Symphyla	0	0	0	0	Symphyla	Myriapoda	Arthropoda	0	0	individuals/m^2	Huhta 2002	https://doi.org/10.1016/S0929-1393(02)00021-5	table 1		01/05/1998-01/10/1998		Macroarthropods
843	Jyvaskyla- Natural Deciduous forest	62°13' N, 25°45' E	5	finland	taiga	Boreal Forests/Taiga	Boreal Forests/Taiga				soil+litter	soil/litter	Symphyla	0	0	0	0	Symphyla	Myriapoda	Arthropoda	5	0	individuals/m^2	Huhta 2002	https://doi.org/10.1016/S0929-1393(02)00021-5	table 1		01/05/1998-01/10/1998		Macroarthropods
844	Jyvaskyla- Natural Deciduous forest	62°13' N, 25°45' E	5	finland	taiga	Boreal Forests/Taiga	Boreal Forests/Taiga				soil+litter	soil/litter	Symphyla	0	0	0	0	Symphyla	Myriapoda	Arthropoda	1	0	individuals/m^2	Huhta 2002	https://doi.org/10.1016/S0929-1393(02)00021-5	table 1		01/05/1998-01/10/1998		Macroarthropods
845	Jyvaskyla-Birch after Spruce	62°13' N, 25°45' E	5	finland	taiga	Boreal Forests/Taiga	Boreal Forests/Taiga				soil+litter	soil/litter	Coleoptera	0	0	Coleoptera	Pterygota	Insecta	Hexapoda	Arthropoda	165	0	mg/m^2 (dry weight)	Huhta 2002	https://doi.org/10.1016/S0929-1393(02)00021-5	table 1		01/05/1998-01/10/1998		Macroarthropods
846	Jyvaskyla-Birch after Spruce	62°13' N, 25°45' E	5	finland	taiga	Boreal Forests/Taiga	Boreal Forests/Taiga				soil+litter	soil/litter	Coleoptera	0	0	Coleoptera	Pterygota	Insecta	Hexapoda	Arthropoda	86	0	mg/m^2 (dry weight)	Huhta 2002	https://doi.org/10.1016/S0929-1393(02)00021-5	table 1		01/05/1998-01/10/1998		Macroarthropods
847	Jyvaskyla-Birch after Spruce	62°13' N, 25°45' E	5	finland	taiga	Boreal Forests/Taiga	Boreal Forests/Taiga				soil+litter	soil/litter	Coleoptera	0	0	Coleoptera	Pterygota	Insecta	Hexapoda	Arthropoda	288	0	mg/m^2 (dry weight)	Huhta 2002	https://doi.org/10.1016/S0929-1393(02)00021-5	table 1		01/05/1998-01/10/1998		Macroarthropods
848	Jyvaskyla-Birch after Field	62°13' N, 25°45' E	5	finland	taiga	Boreal Forests/Taiga	Boreal Forests/Taiga				soil+litter	soil/litter	Coleoptera	0	0	Coleoptera	Pterygota	Insecta	Hexapoda	Arthropoda	155	0	mg/m^2 (dry weight)	Huhta 2002	https://doi.org/10.1016/S0929-1393(02)00021-5	table 1		01/05/1998-01/10/1998		Macroarthropods
849	Jyvaskyla-Birch after Field	62°13' N, 25°45' E	5	finland	taiga	Boreal Forests/Taiga	Boreal Forests/Taiga				soil+litter	soil/litter	Coleoptera	0	0	Coleoptera	Pterygota	Insecta	Hexapoda	Arthropoda	185	0	mg/m^2 (dry weight)	Huhta 2002	https://doi.org/10.1016/S0929-1393(02)00021-5	table 1		01/05/1998-01/10/1998		Macroarthropods
850	Jyvaskyla-Birch after Field	62°13' N, 25°45' E	5	finland	taiga	Boreal Forests/Taiga	Boreal Forests/Taiga				soil+litter	soil/litter	Coleoptera	0	0	Coleoptera	Pterygota	Insecta	Hexapoda	Arthropoda	239	0	mg/m^2 (dry weight)	Huhta 2002	https://doi.org/10.1016/S0929-1393(02)00021-5	table 1		01/05/1998-01/10/1998		Macroarthropods
851	Jyvaskyla- Natural Deciduous forest	62°13' N, 25°45' E	5	finland	taiga	Boreal Forests/Taiga	Boreal Forests/Taiga				soil+litter	soil/litter	Coleoptera	0	0	Coleoptera	Pterygota	Insecta	Hexapoda	Arthropoda	111	0	mg/m^2 (dry weight)	Huhta 2002	https://doi.org/10.1016/S0929-1393(02)00021-5	table 1		01/05/1998-01/10/1998		Macroarthropods
852	Jyvaskyla- Natural Deciduous forest	62°13' N, 25°45' E	5	finland	taiga	Boreal Forests/Taiga	Boreal Forests/Taiga				soil+litter	soil/litter	Coleoptera	0	0	Coleoptera	Pterygota	Insecta	Hexapoda	Arthropoda	139	0	mg/m^2 (dry weight)	Huhta 2002	https://doi.org/10.1016/S0929-1393(02)00021-5	table 1		01/05/1998-01/10/1998		Macroarthropods
853	Jyvaskyla- Natural Deciduous forest	62°13' N, 25°45' E	5	finland	taiga	Boreal Forests/Taiga	Boreal Forests/Taiga				soil+litter	soil/litter	Coleoptera	0	0	Coleoptera	Pterygota	Insecta	Hexapoda	Arthropoda	177	0	mg/m^2 (dry weight)	Huhta 2002	https://doi.org/10.1016/S0929-1393(02)00021-5	table 1		01/05/1998-01/10/1998		Macroarthropods
854	Jyvaskyla-Birch after Spruce	62°13' N, 25°45' E	5	finland	taiga	Boreal Forests/Taiga	Boreal Forests/Taiga				soil+litter	soil/litter	Coleoptera Larvae	0	0	Coleoptera	Pterygota	Insecta	Hexapoda	Arthropoda	68	0	mg/m^2 (dry weight)	Huhta 2002	https://doi.org/10.1016/S0929-1393(02)00021-5	table 1		01/05/1998-01/10/1998		Macroarthropods
855	Jyvaskyla-Birch after Spruce	62°13' N, 25°45' E	5	finland	taiga	Boreal Forests/Taiga	Boreal Forests/Taiga				soil+litter	soil/litter	Coleoptera Larvae	0	0	Coleoptera	Pterygota	Insecta	Hexapoda	Arthropoda	161	0	mg/m^2 (dry weight)	Huhta 2002	https://doi.org/10.1016/S0929-1393(02)00021-5	table 1		01/05/1998-01/10/1998		Macroarthropods
856	Jyvaskyla-Birch after Spruce	62°13' N, 25°45' E	5	finland	taiga	Boreal Forests/Taiga	Boreal Forests/Taiga				soil+litter	soil/litter	Coleoptera Larvae	0	0	Coleoptera	Pterygota	Insecta	Hexapoda	Arthropoda	181	0	mg/m^2 (dry weight)	Huhta 2002	https://doi.org/10.1016/S0929-1393(02)00021-5	table 1		01/05/1998-01/10/1998		Macroarthropods
857	Jyvaskyla-Birch after Field	62°13' N, 25°45' E	5	finland	taiga	Boreal Forests/Taiga	Boreal Forests/Taiga				soil+litter	soil/litter	Coleoptera Larvae	0	0	Coleoptera	Pterygota	Insecta	Hexapoda	Arthropoda	60	0	mg/m^2 (dry weight)	Huhta 2002	https://doi.org/10.1016/S0929-1393(02)00021-5	table 1		01/05/1998-01/10/1998		Macroarthropods
858	Jyvaskyla-Birch after Field	62°13' N, 25°45' E	5	finland	taiga	Boreal Forests/Taiga	Boreal Forests/Taiga				soil+litter	soil/litter	Coleoptera Larvae	0	0	Coleoptera	Pterygota	Insecta	Hexapoda	Arthropoda	102	0	mg/m^2 (dry weight)	Huhta 2002	https://doi.org/10.1016/S0929-1393(02)00021-5	table 1		01/05/1998-01/10/1998		Macroarthropods
859	Jyvaskyla-Birch after Field	62°13' N, 25°45' E	5	finland	taiga	Boreal Forests/Taiga	Boreal Forests/Taiga				soil+litter	soil/litter	Coleoptera Larvae	0	0	Coleoptera	Pterygota	Insecta	Hexapoda	Arthropoda	36	0	mg/m^2 (dry weight)	Huhta 2002	https://doi.org/10.1016/S0929-1393(02)00021-5	table 1		01/05/1998-01/10/1998		Macroarthropods
860	Jyvaskyla- Natural Deciduous forest	62°13' N, 25°45' E	5	finland	taiga	Boreal Forests/Taiga	Boreal Forests/Taiga				soil+litter	soil/litter	Coleoptera Larvae	0	0	Coleoptera	Pterygota	Insecta	Hexapoda	Arthropoda	149	0	mg/m^2 (dry weight)	Huhta 2002	https://doi.org/10.1016/S0929-1393(02)00021-5	table 1		01/05/1998-01/10/1998		Macroarthropods
861	Jyvaskyla- Natural Deciduous forest	62°13' N, 25°45' E	5	finland	taiga	Boreal Forests/Taiga	Boreal Forests/Taiga				soil+litter	soil/litter	Coleoptera Larvae	0	0	Coleoptera	Pterygota	Insecta	Hexapoda	Arthropoda	34	0	mg/m^2 (dry weight)	Huhta 2002	https://doi.org/10.1016/S0929-1393(02)00021-5	table 1		01/05/1998-01/10/1998		Macroarthropods
862	Jyvaskyla- Natural Deciduous forest	62°13' N, 25°45' E	5	finland	taiga	Boreal Forests/Taiga	Boreal Forests/Taiga				soil+litter	soil/litter	Coleoptera Larvae	0	0	Coleoptera	Pterygota	Insecta	Hexapoda	Arthropoda	25	0	mg/m^2 (dry weight)	Huhta 2002	https://doi.org/10.1016/S0929-1393(02)00021-5	table 1		01/05/1998-01/10/1998		Macroarthropods
863	Jyvaskyla-Birch after Spruce	62°13' N, 25°45' E	5	finland	taiga	Boreal Forests/Taiga	Boreal Forests/Taiga				soil+litter	soil/litter	Diptera Larvae	0	0	Diptera	Pterygota	Insecta	Hexapoda	Arthropoda	16	0	mg/m^2 (dry weight)	Huhta 2002	https://doi.org/10.1016/S0929-1393(02)00021-5	table 1		01/05/1998-01/10/1998		Macroarthropods
864	Jyvaskyla-Birch after Spruce	62°13' N, 25°45' E	5	finland	taiga	Boreal Forests/Taiga	Boreal Forests/Taiga				soil+litter	soil/litter	Diptera Larvae	0	0	Diptera	Pterygota	Insecta	Hexapoda	Arthropoda	34	0	mg/m^2 (dry weight)	Huhta 2002	https://doi.org/10.1016/S0929-1393(02)00021-5	table 1		01/05/1998-01/10/1998		Macroarthropods
865	Jyvaskyla-Birch after Spruce	62°13' N, 25°45' E	5	finland	taiga	Boreal Forests/Taiga	Boreal Forests/Taiga				soil+litter	soil/litter	Diptera Larvae	0	0	Diptera	Pterygota	Insecta	Hexapoda	Arthropoda	63	0	mg/m^2 (dry weight)	Huhta 2002	https://doi.org/10.1016/S0929-1393(02)00021-5	table 1		01/05/1998-01/10/1998		Macroarthropods
866	Jyvaskyla-Birch after Field	62°13' N, 25°45' E	5	finland	taiga	Boreal Forests/Taiga	Boreal Forests/Taiga				soil+litter	soil/litter	Diptera Larvae	0	0	Diptera	Pterygota	Insecta	Hexapoda	Arthropoda	14	0	mg/m^2 (dry weight)	Huhta 2002	https://doi.org/10.1016/S0929-1393(02)00021-5	table 1		01/05/1998-01/10/1998		Macroarthropods
867	Jyvaskyla-Birch after Field	62°13' N, 25°45' E	5	finland	taiga	Boreal Forests/Taiga	Boreal Forests/Taiga				soil+litter	soil/litter	Diptera Larvae	0	0	Diptera	Pterygota	Insecta	Hexapoda	Arthropoda	11	0	mg/m^2 (dry weight)	Huhta 2002	https://doi.org/10.1016/S0929-1393(02)00021-5	table 1		01/05/1998-01/10/1998		Macroarthropods
868	Jyvaskyla-Birch after Field	62°13' N, 25°45' E	5	finland	taiga	Boreal Forests/Taiga	Boreal Forests/Taiga				soil+litter	soil/litter	Diptera Larvae	0	0	Diptera	Pterygota	Insecta	Hexapoda	Arthropoda	8	0	mg/m^2 (dry weight)	Huhta 2002	https://doi.org/10.1016/S0929-1393(02)00021-5	table 1		01/05/1998-01/10/1998		Macroarthropods
869	Jyvaskyla- Natural Deciduous forest	62°13' N, 25°45' E	5	finland	taiga	Boreal Forests/Taiga	Boreal Forests/Taiga				soil+litter	soil/litter	Diptera Larvae	0	0	Diptera	Pterygota	Insecta	Hexapoda	Arthropoda	76	0	mg/m^2 (dry weight)	Huhta 2002	https://doi.org/10.1016/S0929-1393(02)00021-5	table 1		01/05/1998-01/10/1998		Macroarthropods
870	Jyvaskyla- Natural Deciduous forest	62°13' N, 25°45' E	5	finland	taiga	Boreal Forests/Taiga	Boreal Forests/Taiga				soil+litter	soil/litter	Diptera Larvae	0	0	Diptera	Pterygota	Insecta	Hexapoda	Arthropoda	52	0	mg/m^2 (dry weight)	Huhta 2002	https://doi.org/10.1016/S0929-1393(02)00021-5	table 1		01/05/1998-01/10/1998		Macroarthropods
871	Jyvaskyla- Natural Deciduous forest	62°13' N, 25°45' E	5	finland	taiga	Boreal Forests/Taiga	Boreal Forests/Taiga				soil+litter	soil/litter	Diptera Larvae	0	0	Diptera	Pterygota	Insecta	Hexapoda	Arthropoda	20	0	mg/m^2 (dry weight)	Huhta 2002	https://doi.org/10.1016/S0929-1393(02)00021-5	table 1		01/05/1998-01/10/1998		Macroarthropods
872	Jyvaskyla-Birch after Spruce	62°13' N, 25°45' E	5	finland	taiga	Boreal Forests/Taiga	Boreal Forests/Taiga				soil+litter	soil/litter	Homoptera	0	0	Hemiptera	Pterygota	Insecta	Hexapoda	Arthropoda	35	0	mg/m^2 (dry weight)	Huhta 2002	https://doi.org/10.1016/S0929-1393(02)00021-5	table 1		01/05/1998-01/10/1998		Macroarthropods
873	Jyvaskyla-Birch after Spruce	62°13' N, 25°45' E	5	finland	taiga	Boreal Forests/Taiga	Boreal Forests/Taiga				soil+litter	soil/litter	Homoptera	0	0	Hemiptera	Pterygota	Insecta	Hexapoda	Arthropoda	9	0	mg/m^2 (dry weight)	Huhta 2002	https://doi.org/10.1016/S0929-1393(02)00021-5	table 1		01/05/1998-01/10/1998		Macroarthropods
874	Jyvaskyla-Birch after Spruce	62°13' N, 25°45' E	5	finland	taiga	Boreal Forests/Taiga	Boreal Forests/Taiga				soil+litter	soil/litter	Homoptera	0	0	Hemiptera	Pterygota	Insecta	Hexapoda	Arthropoda	10	0	mg/m^2 (dry weight)	Huhta 2002	https://doi.org/10.1016/S0929-1393(02)00021-5	table 1		01/05/1998-01/10/1998		Macroarthropods
875	Jyvaskyla-Birch after Field	62°13' N, 25°45' E	5	finland	taiga	Boreal Forests/Taiga	Boreal Forests/Taiga				soil+litter	soil/litter	Homoptera	0	0	Hemiptera	Pterygota	Insecta	Hexapoda	Arthropoda	1	0	mg/m^2 (dry weight)	Huhta 2002	https://doi.org/10.1016/S0929-1393(02)00021-5	table 1		01/05/1998-01/10/1998		Macroarthropods
876	Jyvaskyla-Birch after Field	62°13' N, 25°45' E	5	finland	taiga	Boreal Forests/Taiga	Boreal Forests/Taiga				soil+litter	soil/litter	Homoptera	0	0	Hemiptera	Pterygota	Insecta	Hexapoda	Arthropoda	8	0	mg/m^2 (dry weight)	Huhta 2002	https://doi.org/10.1016/S0929-1393(02)00021-5	table 1		01/05/1998-01/10/1998		Macroarthropods
877	Jyvaskyla-Birch after Field	62°13' N, 25°45' E	5	finland	taiga	Boreal Forests/Taiga	Boreal Forests/Taiga				soil+litter	soil/litter	Homoptera	0	0	Hemiptera	Pterygota	Insecta	Hexapoda	Arthropoda	2	0	mg/m^2 (dry weight)	Huhta 2002	https://doi.org/10.1016/S0929-1393(02)00021-5	table 1		01/05/1998-01/10/1998		Macroarthropods
878	Jyvaskyla- Natural Deciduous forest	62°13' N, 25°45' E	5	finland	taiga	Boreal Forests/Taiga	Boreal Forests/Taiga				soil+litter	soil/litter	Homoptera	0	0	Hemiptera	Pterygota	Insecta	Hexapoda	Arthropoda	21	0	mg/m^2 (dry weight)	Huhta 2002	https://doi.org/10.1016/S0929-1393(02)00021-5	table 1		01/05/1998-01/10/1998		Macroarthropods
879	Jyvaskyla- Natural Deciduous forest	62°13' N, 25°45' E	5	finland	taiga	Boreal Forests/Taiga	Boreal Forests/Taiga				soil+litter	soil/litter	Homoptera	0	0	Hemiptera	Pterygota	Insecta	Hexapoda	Arthropoda	14	0	mg/m^2 (dry weight)	Huhta 2002	https://doi.org/10.1016/S0929-1393(02)00021-5	table 1		01/05/1998-01/10/1998		Macroarthropods
880	Jyvaskyla- Natural Deciduous forest	62°13' N, 25°45' E	5	finland	taiga	Boreal Forests/Taiga	Boreal Forests/Taiga				soil+litter	soil/litter	Homoptera	0	0	Hemiptera	Pterygota	Insecta	Hexapoda	Arthropoda	8	0	mg/m^2 (dry weight)	Huhta 2002	https://doi.org/10.1016/S0929-1393(02)00021-5	table 1		01/05/1998-01/10/1998		Macroarthropods
881	Jyvaskyla-Birch after Spruce	62°13' N, 25°45' E	5	finland	taiga	Boreal Forests/Taiga	Boreal Forests/Taiga				soil+litter	soil/litter	Heteroptera	0	0	Hemiptera	Pterygota	Insecta	Hexapoda	Arthropoda	4	0	mg/m^2 (dry weight)	Huhta 2002	https://doi.org/10.1016/S0929-1393(02)00021-5	table 1		01/05/1998-01/10/1998		Macroarthropods
882	Jyvaskyla-Birch after Spruce	62°13' N, 25°45' E	5	finland	taiga	Boreal Forests/Taiga	Boreal Forests/Taiga				soil+litter	soil/litter	Heteroptera	0	0	Hemiptera	Pterygota	Insecta	Hexapoda	Arthropoda	1	0	mg/m^2 (dry weight)	Huhta 2002	https://doi.org/10.1016/S0929-1393(02)00021-5	table 1		01/05/1998-01/10/1998		Macroarthropods
883	Jyvaskyla-Birch after Spruce	62°13' N, 25°45' E	5	finland	taiga	Boreal Forests/Taiga	Boreal Forests/Taiga				soil+litter	soil/litter	Heteroptera	0	0	Hemiptera	Pterygota	Insecta	Hexapoda	Arthropoda	1	0	mg/m^2 (dry weight)	Huhta 2002	https://doi.org/10.1016/S0929-1393(02)00021-5	table 1		01/05/1998-01/10/1998		Macroarthropods
884	Jyvaskyla-Birch after Field	62°13' N, 25°45' E	5	finland	taiga	Boreal Forests/Taiga	Boreal Forests/Taiga				soil+litter	soil/litter	Heteroptera	0	0	Hemiptera	Pterygota	Insecta	Hexapoda	Arthropoda	2	0	mg/m^2 (dry weight)	Huhta 2002	https://doi.org/10.1016/S0929-1393(02)00021-5	table 1		01/05/1998-01/10/1998		Macroarthropods
885	Jyvaskyla-Birch after Field	62°13' N, 25°45' E	5	finland	taiga	Boreal Forests/Taiga	Boreal Forests/Taiga				soil+litter	soil/litter	Heteroptera	0	0	Hemiptera	Pterygota	Insecta	Hexapoda	Arthropoda	1	0	mg/m^2 (dry weight)	Huhta 2002	https://doi.org/10.1016/S0929-1393(02)00021-5	table 1		01/05/1998-01/10/1998		Macroarthropods
886	Jyvaskyla-Birch after Field	62°13' N, 25°45' E	5	finland	taiga	Boreal Forests/Taiga	Boreal Forests/Taiga				soil+litter	soil/litter	Heteroptera	0	0	Hemiptera	Pterygota	Insecta	Hexapoda	Arthropoda	2	0	mg/m^2 (dry weight)	Huhta 2002	https://doi.org/10.1016/S0929-1393(02)00021-5	table 1		01/05/1998-01/10/1998		Macroarthropods
887	Jyvaskyla- Natural Deciduous forest	62°13' N, 25°45' E	5	finland	taiga	Boreal Forests/Taiga	Boreal Forests/Taiga				soil+litter	soil/litter	Heteroptera	0	0	Hemiptera	Pterygota	Insecta	Hexapoda	Arthropoda	2	0	mg/m^2 (dry weight)	Huhta 2002	https://doi.org/10.1016/S0929-1393(02)00021-5	table 1		01/05/1998-01/10/1998		Macroarthropods
888	Jyvaskyla- Natural Deciduous forest	62°13' N, 25°45' E	5	finland	taiga	Boreal Forests/Taiga	Boreal Forests/Taiga				soil+litter	soil/litter	Heteroptera	0	0	Hemiptera	Pterygota	Insecta	Hexapoda	Arthropoda	1	0	mg/m^2 (dry weight)	Huhta 2002	https://doi.org/10.1016/S0929-1393(02)00021-5	table 1		01/05/1998-01/10/1998		Macroarthropods
889	Jyvaskyla- Natural Deciduous forest	62°13' N, 25°45' E	5	finland	taiga	Boreal Forests/Taiga	Boreal Forests/Taiga				soil+litter	soil/litter	Heteroptera	0	0	Hemiptera	Pterygota	Insecta	Hexapoda	Arthropoda	7	0	mg/m^2 (dry weight)	Huhta 2002	https://doi.org/10.1016/S0929-1393(02)00021-5	table 1		01/05/1998-01/10/1998		Macroarthropods
890	Jyvaskyla-Birch after Spruce	62°13' N, 25°45' E	5	finland	taiga	Boreal Forests/Taiga	Boreal Forests/Taiga				soil+litter	soil/litter	Thysanoptera	0	0	Thysanoptera	Pterygota	Insecta	Hexapoda	Arthropoda	0	0	mg/m^2 (dry weight)	Huhta 2002	https://doi.org/10.1016/S0929-1393(02)00021-5	table 1		01/05/1998-01/10/1998		Macroarthropods
891	Jyvaskyla-Birch after Spruce	62°13' N, 25°45' E	5	finland	taiga	Boreal Forests/Taiga	Boreal Forests/Taiga				soil+litter	soil/litter	Thysanoptera	0	0	Thysanoptera	Pterygota	Insecta	Hexapoda	Arthropoda	5	0	mg/m^2 (dry weight)	Huhta 2002	https://doi.org/10.1016/S0929-1393(02)00021-5	table 1		01/05/1998-01/10/1998		Macroarthropods
892	Jyvaskyla-Birch after Spruce	62°13' N, 25°45' E	5	finland	taiga	Boreal Forests/Taiga	Boreal Forests/Taiga				soil+litter	soil/litter	Thysanoptera	0	0	Thysanoptera	Pterygota	Insecta	Hexapoda	Arthropoda	2	0	mg/m^2 (dry weight)	Huhta 2002	https://doi.org/10.1016/S0929-1393(02)00021-5	table 1		01/05/1998-01/10/1998		Macroarthropods
893	Jyvaskyla-Birch after Field	62°13' N, 25°45' E	5	finland	taiga	Boreal Forests/Taiga	Boreal Forests/Taiga				soil+litter	soil/litter	Thysanoptera	0	0	Thysanoptera	Pterygota	Insecta	Hexapoda	Arthropoda	0	0	mg/m^2 (dry weight)	Huhta 2002	https://doi.org/10.1016/S0929-1393(02)00021-5	table 1		01/05/1998-01/10/1998		Macroarthropods
894	Jyvaskyla-Birch after Field	62°13' N, 25°45' E	5	finland	taiga	Boreal Forests/Taiga	Boreal Forests/Taiga				soil+litter	soil/litter	Thysanoptera	0	0	Thysanoptera	Pterygota	Insecta	Hexapoda	Arthropoda	1	0	mg/m^2 (dry weight)	Huhta 2002	https://doi.org/10.1016/S0929-1393(02)00021-5	table 1		01/05/1998-01/10/1998		Macroarthropods
895	Jyvaskyla-Birch after Field	62°13' N, 25°45' E	5	finland	taiga	Boreal Forests/Taiga	Boreal Forests/Taiga				soil+litter	soil/litter	Thysanoptera	0	0	Thysanoptera	Pterygota	Insecta	Hexapoda	Arthropoda	0	0	mg/m^2 (dry weight)	Huhta 2002	https://doi.org/10.1016/S0929-1393(02)00021-5	table 1		01/05/1998-01/10/1998		Macroarthropods
896	Jyvaskyla- Natural Deciduous forest	62°13' N, 25°45' E	5	finland	taiga	Boreal Forests/Taiga	Boreal Forests/Taiga				soil+litter	soil/litter	Thysanoptera	0	0	Thysanoptera	Pterygota	Insecta	Hexapoda	Arthropoda	2	0	mg/m^2 (dry weight)	Huhta 2002	https://doi.org/10.1016/S0929-1393(02)00021-5	table 1		01/05/1998-01/10/1998		Macroarthropods
897	Jyvaskyla- Natural Deciduous forest	62°13' N, 25°45' E	5	finland	taiga	Boreal Forests/Taiga	Boreal Forests/Taiga				soil+litter	soil/litter	Thysanoptera	0	0	Thysanoptera	Pterygota	Insecta	Hexapoda	Arthropoda	22	0	mg/m^2 (dry weight)	Huhta 2002	https://doi.org/10.1016/S0929-1393(02)00021-5	table 1		01/05/1998-01/10/1998		Macroarthropods
898	Jyvaskyla- Natural Deciduous forest	62°13' N, 25°45' E	5	finland	taiga	Boreal Forests/Taiga	Boreal Forests/Taiga				soil+litter	soil/litter	Thysanoptera	0	0	Thysanoptera	Pterygota	Insecta	Hexapoda	Arthropoda	0	0	mg/m^2 (dry weight)	Huhta 2002	https://doi.org/10.1016/S0929-1393(02)00021-5	table 1		01/05/1998-01/10/1998		Macroarthropods
899	Jyvaskyla-Birch after Spruce	62°13' N, 25°45' E	5	finland	taiga	Boreal Forests/Taiga	Boreal Forests/Taiga				soil+litter	soil/litter	Hymenoptera	0	0	Hymenoptera	Pterygota	Insecta	Hexapoda	Arthropoda	20	0	mg/m^2 (dry weight)	Huhta 2002	https://doi.org/10.1016/S0929-1393(02)00021-5	table 1		01/05/1998-01/10/1998		Macroarthropods
900	Jyvaskyla-Birch after Spruce	62°13' N, 25°45' E	5	finland	taiga	Boreal Forests/Taiga	Boreal Forests/Taiga				soil+litter	soil/litter	Hymenoptera	0	0	Hymenoptera	Pterygota	Insecta	Hexapoda	Arthropoda	32	0	mg/m^2 (dry weight)	Huhta 2002	https://doi.org/10.1016/S0929-1393(02)00021-5	table 1		01/05/1998-01/10/1998		Macroarthropods
901	Jyvaskyla-Birch after Spruce	62°13' N, 25°45' E	5	finland	taiga	Boreal Forests/Taiga	Boreal Forests/Taiga				soil+litter	soil/litter	Hymenoptera	0	0	Hymenoptera	Pterygota	Insecta	Hexapoda	Arthropoda	7	0	mg/m^2 (dry weight)	Huhta 2002	https://doi.org/10.1016/S0929-1393(02)00021-5	table 1		01/05/1998-01/10/1998		Macroarthropods
902	Jyvaskyla-Birch after Field	62°13' N, 25°45' E	5	finland	taiga	Boreal Forests/Taiga	Boreal Forests/Taiga				soil+litter	soil/litter	Hymenoptera	0	0	Hymenoptera	Pterygota	Insecta	Hexapoda	Arthropoda	2	0	mg/m^2 (dry weight)	Huhta 2002	https://doi.org/10.1016/S0929-1393(02)00021-5	table 1		01/05/1998-01/10/1998		Macroarthropods
903	Jyvaskyla-Birch after Field	62°13' N, 25°45' E	5	finland	taiga	Boreal Forests/Taiga	Boreal Forests/Taiga				soil+litter	soil/litter	Hymenoptera	0	0	Hymenoptera	Pterygota	Insecta	Hexapoda	Arthropoda	21	0	mg/m^2 (dry weight)	Huhta 2002	https://doi.org/10.1016/S0929-1393(02)00021-5	table 1		01/05/1998-01/10/1998		Macroarthropods
904	Jyvaskyla-Birch after Field	62°13' N, 25°45' E	5	finland	taiga	Boreal Forests/Taiga	Boreal Forests/Taiga				soil+litter	soil/litter	Hymenoptera	0	0	Hymenoptera	Pterygota	Insecta	Hexapoda	Arthropoda	7	0	mg/m^2 (dry weight)	Huhta 2002	https://doi.org/10.1016/S0929-1393(02)00021-5	table 1		01/05/1998-01/10/1998		Macroarthropods
905	Jyvaskyla- Natural Deciduous forest	62°13' N, 25°45' E	5	finland	taiga	Boreal Forests/Taiga	Boreal Forests/Taiga				soil+litter	soil/litter	Hymenoptera	0	0	Hymenoptera	Pterygota	Insecta	Hexapoda	Arthropoda	8	0	mg/m^2 (dry weight)	Huhta 2002	https://doi.org/10.1016/S0929-1393(02)00021-5	table 1		01/05/1998-01/10/1998		Macroarthropods
906	Jyvaskyla- Natural Deciduous forest	62°13' N, 25°45' E	5	finland	taiga	Boreal Forests/Taiga	Boreal Forests/Taiga				soil+litter	soil/litter	Hymenoptera	0	0	Hymenoptera	Pterygota	Insecta	Hexapoda	Arthropoda	33	0	mg/m^2 (dry weight)	Huhta 2002	https://doi.org/10.1016/S0929-1393(02)00021-5	table 1		01/05/1998-01/10/1998		Macroarthropods
907	Jyvaskyla- Natural Deciduous forest	62°13' N, 25°45' E	5	finland	taiga	Boreal Forests/Taiga	Boreal Forests/Taiga				soil+litter	soil/litter	Hymenoptera	0	0	Hymenoptera	Pterygota	Insecta	Hexapoda	Arthropoda	6	0	mg/m^2 (dry weight)	Huhta 2002	https://doi.org/10.1016/S0929-1393(02)00021-5	table 1		01/05/1998-01/10/1998		Macroarthropods
908	Jyvaskyla-Birch after Spruce	62°13' N, 25°45' E	5	finland	taiga	Boreal Forests/Taiga	Boreal Forests/Taiga				soil+litter	soil/litter	Lepidoptera Larvae	0	0	Lepidoptera	Pterygota	Insecta	Hexapoda	Arthropoda	2	0	mg/m^2 (dry weight)	Huhta 2002	https://doi.org/10.1016/S0929-1393(02)00021-5	table 1		01/05/1998-01/10/1998		Macroarthropods
909	Jyvaskyla-Birch after Spruce	62°13' N, 25°45' E	5	finland	taiga	Boreal Forests/Taiga	Boreal Forests/Taiga				soil+litter	soil/litter	Lepidoptera Larvae	0	0	Lepidoptera	Pterygota	Insecta	Hexapoda	Arthropoda	2	0	mg/m^2 (dry weight)	Huhta 2002	https://doi.org/10.1016/S0929-1393(02)00021-5	table 1		01/05/1998-01/10/1998		Macroarthropods
910	Jyvaskyla-Birch after Spruce	62°13' N, 25°45' E	5	finland	taiga	Boreal Forests/Taiga	Boreal Forests/Taiga				soil+litter	soil/litter	Lepidoptera Larvae	0	0	Lepidoptera	Pterygota	Insecta	Hexapoda	Arthropoda	12	0	mg/m^2 (dry weight)	Huhta 2002	https://doi.org/10.1016/S0929-1393(02)00021-5	table 1		01/05/1998-01/10/1998		Macroarthropods
911	Jyvaskyla-Birch after Field	62°13' N, 25°45' E	5	finland	taiga	Boreal Forests/Taiga	Boreal Forests/Taiga				soil+litter	soil/litter	Lepidoptera Larvae	0	0	Lepidoptera	Pterygota	Insecta	Hexapoda	Arthropoda	1	0	mg/m^2 (dry weight)	Huhta 2002	https://doi.org/10.1016/S0929-1393(02)00021-5	table 1		01/05/1998-01/10/1998		Macroarthropods
912	Jyvaskyla-Birch after Field	62°13' N, 25°45' E	5	finland	taiga	Boreal Forests/Taiga	Boreal Forests/Taiga				soil+litter	soil/litter	Lepidoptera Larvae	0	0	Lepidoptera	Pterygota	Insecta	Hexapoda	Arthropoda	0	0	mg/m^2 (dry weight)	Huhta 2002	https://doi.org/10.1016/S0929-1393(02)00021-5	table 1		01/05/1998-01/10/1998		Macroarthropods
913	Jyvaskyla-Birch after Field	62°13' N, 25°45' E	5	finland	taiga	Boreal Forests/Taiga	Boreal Forests/Taiga				soil+litter	soil/litter	Lepidoptera Larvae	0	0	Lepidoptera	Pterygota	Insecta	Hexapoda	Arthropoda	0	0	mg/m^2 (dry weight)	Huhta 2002	https://doi.org/10.1016/S0929-1393(02)00021-5	table 1		01/05/1998-01/10/1998		Macroarthropods
914	Jyvaskyla- Natural Deciduous forest	62°13' N, 25°45' E	5	finland	taiga	Boreal Forests/Taiga	Boreal Forests/Taiga				soil+litter	soil/litter	Lepidoptera Larvae	0	0	Lepidoptera	Pterygota	Insecta	Hexapoda	Arthropoda	21	0	mg/m^2 (dry weight)	Huhta 2002	https://doi.org/10.1016/S0929-1393(02)00021-5	table 1		01/05/1998-01/10/1998		Macroarthropods
915	Jyvaskyla- Natural Deciduous forest	62°13' N, 25°45' E	5	finland	taiga	Boreal Forests/Taiga	Boreal Forests/Taiga				soil+litter	soil/litter	Lepidoptera Larvae	0	0	Lepidoptera	Pterygota	Insecta	Hexapoda	Arthropoda	13	0	mg/m^2 (dry weight)	Huhta 2002	https://doi.org/10.1016/S0929-1393(02)00021-5	table 1		01/05/1998-01/10/1998		Macroarthropods
916	Jyvaskyla- Natural Deciduous forest	62°13' N, 25°45' E	5	finland	taiga	Boreal Forests/Taiga	Boreal Forests/Taiga				soil+litter	soil/litter	Lepidoptera Larvae	0	0	Lepidoptera	Pterygota	Insecta	Hexapoda	Arthropoda	2	0	mg/m^2 (dry weight)	Huhta 2002	https://doi.org/10.1016/S0929-1393(02)00021-5	table 1		01/05/1998-01/10/1998		Macroarthropods
917	Jyvaskyla-Birch after Spruce	62°13' N, 25°45' E	5	finland	taiga	Boreal Forests/Taiga	Boreal Forests/Taiga				soil+litter	soil/litter	Arachnida	0	0	0	0	Arachnida	Chelicerata	Arthropoda	28	0	mg/m^2 (dry weight)	Huhta 2002	https://doi.org/10.1016/S0929-1393(02)00021-5	table 1		01/05/1998-01/10/1998		Macroarthropods
918	Jyvaskyla-Birch after Spruce	62°13' N, 25°45' E	5	finland	taiga	Boreal Forests/Taiga	Boreal Forests/Taiga				soil+litter	soil/litter	Arachnida	0	0	0	0	Arachnida	Chelicerata	Arthropoda	48	0	mg/m^2 (dry weight)	Huhta 2002	https://doi.org/10.1016/S0929-1393(02)00021-5	table 1		01/05/1998-01/10/1998		Macroarthropods
919	Jyvaskyla-Birch after Spruce	62°13' N, 25°45' E	5	finland	taiga	Boreal Forests/Taiga	Boreal Forests/Taiga				soil+litter	soil/litter	Arachnida	0	0	0	0	Arachnida	Chelicerata	Arthropoda	15	0	mg/m^2 (dry weight)	Huhta 2002	https://doi.org/10.1016/S0929-1393(02)00021-5	table 1		01/05/1998-01/10/1998		Macroarthropods
920	Jyvaskyla-Birch after Field	62°13' N, 25°45' E	5	finland	taiga	Boreal Forests/Taiga	Boreal Forests/Taiga				soil+litter	soil/litter	Arachnida	0	0	0	0	Arachnida	Chelicerata	Arthropoda	14	0	mg/m^2 (dry weight)	Huhta 2002	https://doi.org/10.1016/S0929-1393(02)00021-5	table 1		01/05/1998-01/10/1998		Macroarthropods
921	Jyvaskyla-Birch after Field	62°13' N, 25°45' E	5	finland	taiga	Boreal Forests/Taiga	Boreal Forests/Taiga				soil+litter	soil/litter	Arachnida	0	0	0	0	Arachnida	Chelicerata	Arthropoda	18	0	mg/m^2 (dry weight)	Huhta 2002	https://doi.org/10.1016/S0929-1393(02)00021-5	table 1		01/05/1998-01/10/1998		Macroarthropods
922	Jyvaskyla-Birch after Field	62°13' N, 25°45' E	5	finland	taiga	Boreal Forests/Taiga	Boreal Forests/Taiga				soil+litter	soil/litter	Arachnida	0	0	0	0	Arachnida	Chelicerata	Arthropoda	12	0	mg/m^2 (dry weight)	Huhta 2002	https://doi.org/10.1016/S0929-1393(02)00021-5	table 1		01/05/1998-01/10/1998		Macroarthropods
923	Jyvaskyla- Natural Deciduous forest	62°13' N, 25°45' E	5	finland	taiga	Boreal Forests/Taiga	Boreal Forests/Taiga				soil+litter	soil/litter	Arachnida	0	0	0	0	Arachnida	Chelicerata	Arthropoda	59	0	mg/m^2 (dry weight)	Huhta 2002	https://doi.org/10.1016/S0929-1393(02)00021-5	table 1		01/05/1998-01/10/1998		Macroarthropods
924	Jyvaskyla- Natural Deciduous forest	62°13' N, 25°45' E	5	finland	taiga	Boreal Forests/Taiga	Boreal Forests/Taiga				soil+litter	soil/litter	Arachnida	0	0	0	0	Arachnida	Chelicerata	Arthropoda	24	0	mg/m^2 (dry weight)	Huhta 2002	https://doi.org/10.1016/S0929-1393(02)00021-5	table 1		01/05/1998-01/10/1998		Macroarthropods
925	Jyvaskyla- Natural Deciduous forest	62°13' N, 25°45' E	5	finland	taiga	Boreal Forests/Taiga	Boreal Forests/Taiga				soil+litter	soil/litter	Arachnida	0	0	0	0	Arachnida	Chelicerata	Arthropoda	28	0	mg/m^2 (dry weight)	Huhta 2002	https://doi.org/10.1016/S0929-1393(02)00021-5	table 1		01/05/1998-01/10/1998		Macroarthropods
926	Jyvaskyla-Birch after Spruce	62°13' N, 25°45' E	5	finland	taiga	Boreal Forests/Taiga	Boreal Forests/Taiga				soil+litter	soil/litter	Myriapoda	0	0	0	0	0	Myriapoda	Arthropoda	42	0	mg/m^2 (dry weight)	Huhta 2002	https://doi.org/10.1016/S0929-1393(02)00021-5	table 1		01/05/1998-01/10/1998		Macroarthropods
927	Jyvaskyla-Birch after Spruce	62°13' N, 25°45' E	5	finland	taiga	Boreal Forests/Taiga	Boreal Forests/Taiga				soil+litter	soil/litter	Myriapoda	0	0	0	0	0	Myriapoda	Arthropoda	33	0	mg/m^2 (dry weight)	Huhta 2002	https://doi.org/10.1016/S0929-1393(02)00021-5	table 1		01/05/1998-01/10/1998		Macroarthropods
928	Jyvaskyla-Birch after Spruce	62°13' N, 25°45' E	5	finland	taiga	Boreal Forests/Taiga	Boreal Forests/Taiga				soil+litter	soil/litter	Myriapoda	0	0	0	0	0	Myriapoda	Arthropoda	34	0	mg/m^2 (dry weight)	Huhta 2002	https://doi.org/10.1016/S0929-1393(02)00021-5	table 1		01/05/1998-01/10/1998		Macroarthropods
929	Jyvaskyla-Birch after Field	62°13' N, 25°45' E	5	finland	taiga	Boreal Forests/Taiga	Boreal Forests/Taiga				soil+litter	soil/litter	Myriapoda	0	0	0	0	0	Myriapoda	Arthropoda	22	0	mg/m^2 (dry weight)	Huhta 2002	https://doi.org/10.1016/S0929-1393(02)00021-5	table 1		01/05/1998-01/10/1998		Macroarthropods
930	Jyvaskyla-Birch after Field	62°13' N, 25°45' E	5	finland	taiga	Boreal Forests/Taiga	Boreal Forests/Taiga				soil+litter	soil/litter	Myriapoda	0	0	0	0	0	Myriapoda	Arthropoda	2	0	mg/m^2 (dry weight)	Huhta 2002	https://doi.org/10.1016/S0929-1393(02)00021-5	table 1		01/05/1998-01/10/1998		Macroarthropods
931	Jyvaskyla-Birch after Field	62°13' N, 25°45' E	5	finland	taiga	Boreal Forests/Taiga	Boreal Forests/Taiga				soil+litter	soil/litter	Myriapoda	0	0	0	0	0	Myriapoda	Arthropoda	0	0	mg/m^2 (dry weight)	Huhta 2002	https://doi.org/10.1016/S0929-1393(02)00021-5	table 1		01/05/1998-01/10/1998		Macroarthropods
932	Jyvaskyla- Natural Deciduous forest	62°13' N, 25°45' E	5	finland	taiga	Boreal Forests/Taiga	Boreal Forests/Taiga				soil+litter	soil/litter	Myriapoda	0	0	0	0	0	Myriapoda	Arthropoda	50	0	mg/m^2 (dry weight)	Huhta 2002	https://doi.org/10.1016/S0929-1393(02)00021-5	table 1		01/05/1998-01/10/1998		Macroarthropods
933	Jyvaskyla- Natural Deciduous forest	62°13' N, 25°45' E	5	finland	taiga	Boreal Forests/Taiga	Boreal Forests/Taiga				soil+litter	soil/litter	Myriapoda	0	0	0	0	0	Myriapoda	Arthropoda	10	0	mg/m^2 (dry weight)	Huhta 2002	https://doi.org/10.1016/S0929-1393(02)00021-5	table 1		01/05/1998-01/10/1998		Macroarthropods
934	Jyvaskyla- Natural Deciduous forest	62°13' N, 25°45' E	5	finland	taiga	Boreal Forests/Taiga	Boreal Forests/Taiga				soil+litter	soil/litter	Myriapoda	0	0	0	0	0	Myriapoda	Arthropoda	94	0	mg/m^2 (dry weight)	Huhta 2002	https://doi.org/10.1016/S0929-1393(02)00021-5	table 1		01/05/1998-01/10/1998		Macroarthropods
935	Solling mountains, Dassel - 30 years stand - beech forest	0	21	germany	temperate forest	Temperate Broadleaf and Mixed Forests	Temperate Forests				soil+litter	soil/litter	Isopoda	0	0	Isopoda	Eumalacostraca	Malacostraca	Crustacea	Arthropoda	0.2	0	mg/m^2 (dry weight)	Scheu et al. 2003	https://doi.org/10.1034/j.1600-0706.2003.12131.x	figure 4		2002	approximate coordinates from Functioning and Management of European Beech Ecosystems page 8	Arthropods	51°45'54.0"N 9°34'42.2"E
936	Solling mountains, Dassel - 30 years stand - mixed forest	0	21	germany	temperate forest	Temperate Broadleaf and Mixed Forests	Temperate Forests				soil+litter	soil/litter	Isopoda	0	0	Isopoda	Eumalacostraca	Malacostraca	Crustacea	Arthropoda	0.2	0	mg/m^2 (dry weight)	Scheu et al. 2003	https://doi.org/10.1034/j.1600-0706.2003.12131.x	figure 4		2002	approximate coordinates from Functioning and Management of European Beech Ecosystems page 8	Arthropods	51°45'54.0"N 9°34'42.2"E
937	Solling mountains, Dassel - 30 years stand - spruce forest	0	21	germany	temperate forest	Temperate Broadleaf and Mixed Forests	Temperate Forests				soil+litter	soil/litter	Isopoda	0	0	Isopoda	Eumalacostraca	Malacostraca	Crustacea	Arthropoda	0.2	0	mg/m^2 (dry weight)	Scheu et al. 2003	https://doi.org/10.1034/j.1600-0706.2003.12131.x	figure 4		2002	approximate coordinates from Functioning and Management of European Beech Ecosystems page 8	Arthropods	51°45'54.0"N 9°34'42.2"E
938	Solling mountains, Dassel - 120 years stand - beech forest	0	21	germany	temperate forest	Temperate Broadleaf and Mixed Forests	Temperate Forests				soil+litter	soil/litter	Isopoda	0	0	Isopoda	Eumalacostraca	Malacostraca	Crustacea	Arthropoda	20	0	mg/m^2 (dry weight)	Scheu et al. 2003	https://doi.org/10.1034/j.1600-0706.2003.12131.x	figure 4		2002	approximate coordinates from Functioning and Management of European Beech Ecosystems page 8	Arthropods	51°45'54.0"N 9°34'42.2"E
939	Solling mountains, Dassel - 120 years stand - mixed forest	0	21	germany	temperate forest	Temperate Broadleaf and Mixed Forests	Temperate Forests				soil+litter	soil/litter	Isopoda	0	0	Isopoda	Eumalacostraca	Malacostraca	Crustacea	Arthropoda	0	0	mg/m^2 (dry weight)	Scheu et al. 2003	https://doi.org/10.1034/j.1600-0706.2003.12131.x	figure 4		2002	approximate coordinates from Functioning and Management of European Beech Ecosystems page 8	Arthropods	51°45'54.0"N 9°34'42.2"E
940	Solling mountains, Dassel - 120 years stand - spruce forest	0	21	germany	temperate forest	Temperate Broadleaf and Mixed Forests	Temperate Forests				soil+litter	soil/litter	Isopoda	0	0	Isopoda	Eumalacostraca	Malacostraca	Crustacea	Arthropoda	0.5	0	mg/m^2 (dry weight)	Scheu et al. 2003	https://doi.org/10.1034/j.1600-0706.2003.12131.x	figure 4		2002	approximate coordinates from Functioning and Management of European Beech Ecosystems page 8	Arthropods	51°45'54.0"N 9°34'42.2"E
941	Solling mountains, Dassel - 30 years stand - beech forest	0	21	germany	temperate forest	Temperate Broadleaf and Mixed Forests	Temperate Forests				soil+litter	soil/litter	Mycetophilidae	Mycetophilidae	0	Diptera	Pterygota	Insecta	Hexapoda	Arthropoda	0.761	0	mg/m^2 (dry weight)	Scheu et al. 2003	https://doi.org/10.1034/j.1600-0706.2003.12131.x	figure 4		2002	approximate coordinates from Functioning and Management of European Beech Ecosystems page 8	Arthropods	51°45'54.0"N 9°34'42.2"E
942	Solling mountains, Dassel - 30 years stand - mixed forest	0	21	germany	temperate forest	Temperate Broadleaf and Mixed Forests	Temperate Forests				soil+litter	soil/litter	Mycetophilidae	Mycetophilidae	0	Diptera	Pterygota	Insecta	Hexapoda	Arthropoda	4.92	0	mg/m^2 (dry weight)	Scheu et al. 2003	https://doi.org/10.1034/j.1600-0706.2003.12131.x	figure 4		2002	approximate coordinates from Functioning and Management of European Beech Ecosystems page 8	Arthropods	51°45'54.0"N 9°34'42.2"E
943	Solling mountains, Dassel - 30 years stand - spruce forest	0	21	germany	temperate forest	Temperate Broadleaf and Mixed Forests	Temperate Forests				soil+litter	soil/litter	Mycetophilidae	Mycetophilidae	0	Diptera	Pterygota	Insecta	Hexapoda	Arthropoda	0.508	0	mg/m^2 (dry weight)	Scheu et al. 2003	https://doi.org/10.1034/j.1600-0706.2003.12131.x	figure 4		2002	approximate coordinates from Functioning and Management of European Beech Ecosystems page 8	Arthropods	51°45'54.0"N 9°34'42.2"E
944	Solling mountains, Dassel - 120 years stand - beech forest	0	21	germany	temperate forest	Temperate Broadleaf and Mixed Forests	Temperate Forests				soil+litter	soil/litter	Mycetophilidae	Mycetophilidae	0	Diptera	Pterygota	Insecta	Hexapoda	Arthropoda	8.38	0	mg/m^2 (dry weight)	Scheu et al. 2003	https://doi.org/10.1034/j.1600-0706.2003.12131.x	figure 4		2002	approximate coordinates from Functioning and Management of European Beech Ecosystems page 8	Arthropods	51°45'54.0"N 9°34'42.2"E
945	Solling mountains, Dassel - 120 years stand - mixed forest	0	21	germany	temperate forest	Temperate Broadleaf and Mixed Forests	Temperate Forests				soil+litter	soil/litter	Mycetophilidae	Mycetophilidae	0	Diptera	Pterygota	Insecta	Hexapoda	Arthropoda	2.44	0	mg/m^2 (dry weight)	Scheu et al. 2003	https://doi.org/10.1034/j.1600-0706.2003.12131.x	figure 4		2002	approximate coordinates from Functioning and Management of European Beech Ecosystems page 8	Arthropods	51°45'54.0"N 9°34'42.2"E
946	Solling mountains, Dassel - 120 years stand - spruce forest	0	21	germany	temperate forest	Temperate Broadleaf and Mixed Forests	Temperate Forests				soil+litter	soil/litter	Mycetophilidae	Mycetophilidae	0	Diptera	Pterygota	Insecta	Hexapoda	Arthropoda	0.62	0	mg/m^2 (dry weight)	Scheu et al. 2003	https://doi.org/10.1034/j.1600-0706.2003.12131.x	figure 4		2002	approximate coordinates from Functioning and Management of European Beech Ecosystems page 8	Arthropods	51°45'54.0"N 9°34'42.2"E
947	Solling mountains, Dassel - 30 years stand - beech forest	0	21	germany	temperate forest	Temperate Broadleaf and Mixed Forests	Temperate Forests				soil+litter	soil/litter	Cecidomyiidae	Cecidomyiidae	0	Diptera	Pterygota	Insecta	Hexapoda	Arthropoda	3.711	0	mg/m^2 (dry weight)	Scheu et al. 2003	https://doi.org/10.1034/j.1600-0706.2003.12131.x	figure 4		2002	approximate coordinates from Functioning and Management of European Beech Ecosystems page 8	Arthropods	51°45'54.0"N 9°34'42.2"E
948	Solling mountains, Dassel - 30 years stand - mixed forest	0	21	germany	temperate forest	Temperate Broadleaf and Mixed Forests	Temperate Forests				soil+litter	soil/litter	Cecidomyiidae	Cecidomyiidae	0	Diptera	Pterygota	Insecta	Hexapoda	Arthropoda	2.886	0	mg/m^2 (dry weight)	Scheu et al. 2003	https://doi.org/10.1034/j.1600-0706.2003.12131.x	figure 4		2002	approximate coordinates from Functioning and Management of European Beech Ecosystems page 8	Arthropods	51°45'54.0"N 9°34'42.2"E
949	Solling mountains, Dassel - 30 years stand - spruce forest	0	21	germany	temperate forest	Temperate Broadleaf and Mixed Forests	Temperate Forests				soil+litter	soil/litter	Cecidomyiidae	Cecidomyiidae	0	Diptera	Pterygota	Insecta	Hexapoda	Arthropoda	6.598	0	mg/m^2 (dry weight)	Scheu et al. 2003	https://doi.org/10.1034/j.1600-0706.2003.12131.x	figure 4		2002	approximate coordinates from Functioning and Management of European Beech Ecosystems page 8	Arthropods	51°45'54.0"N 9°34'42.2"E
950	Solling mountains, Dassel - 120 years stand - beech forest	0	21	germany	temperate forest	Temperate Broadleaf and Mixed Forests	Temperate Forests				soil+litter	soil/litter	Cecidomyiidae	Cecidomyiidae	0	Diptera	Pterygota	Insecta	Hexapoda	Arthropoda	47.42	0	mg/m^2 (dry weight)	Scheu et al. 2003	https://doi.org/10.1034/j.1600-0706.2003.12131.x	figure 4		2002	approximate coordinates from Functioning and Management of European Beech Ecosystems page 8	Arthropods	51°45'54.0"N 9°34'42.2"E
951	Solling mountains, Dassel - 120 years stand - mixed forest	0	21	germany	temperate forest	Temperate Broadleaf and Mixed Forests	Temperate Forests				soil+litter	soil/litter	Cecidomyiidae	Cecidomyiidae	0	Diptera	Pterygota	Insecta	Hexapoda	Arthropoda	15.77	0	mg/m^2 (dry weight)	Scheu et al. 2003	https://doi.org/10.1034/j.1600-0706.2003.12131.x	figure 4		2002	approximate coordinates from Functioning and Management of European Beech Ecosystems page 8	Arthropods	51°45'54.0"N 9°34'42.2"E
952	Solling mountains, Dassel - 120 years stand - spruce forest	0	21	germany	temperate forest	Temperate Broadleaf and Mixed Forests	Temperate Forests				soil+litter	soil/litter	Cecidomyiidae	Cecidomyiidae	0	Diptera	Pterygota	Insecta	Hexapoda	Arthropoda	4.53	0	mg/m^2 (dry weight)	Scheu et al. 2003	https://doi.org/10.1034/j.1600-0706.2003.12131.x	figure 4		2002	approximate coordinates from Functioning and Management of European Beech Ecosystems page 8	Arthropods	51°45'54.0"N 9°34'42.2"E
953	Solling mountains, Dassel - 30 years stand - beech forest	0	21	germany	temperate forest	Temperate Broadleaf and Mixed Forests	Temperate Forests				soil+litter	soil/litter	Oribatida	0	0	Oribatida	Acari	Arachnida	Chelicerata	Arthropoda	347.045	0	mg/m^2 (dry weight)	Scheu et al. 2003	https://doi.org/10.1034/j.1600-0706.2003.12131.x	figure 4		2002	approximate coordinates from Functioning and Management of European Beech Ecosystems page 8	Arthropods	51°45'54.0"N 9°34'42.2"E
954	Solling mountains, Dassel - 30 years stand - mixed forest	0	21	germany	temperate forest	Temperate Broadleaf and Mixed Forests	Temperate Forests				soil+litter	soil/litter	Oribatida	0	0	Oribatida	Acari	Arachnida	Chelicerata	Arthropoda	455.792	0	mg/m^2 (dry weight)	Scheu et al. 2003	https://doi.org/10.1034/j.1600-0706.2003.12131.x	figure 4		2002	approximate coordinates from Functioning and Management of European Beech Ecosystems page 8	Arthropods	51°45'54.0"N 9°34'42.2"E
955	Solling mountains, Dassel - 30 years stand - spruce forest	0	21	germany	temperate forest	Temperate Broadleaf and Mixed Forests	Temperate Forests				soil+litter	soil/litter	Oribatida	0	0	Oribatida	Acari	Arachnida	Chelicerata	Arthropoda	290.307	0	mg/m^2 (dry weight)	Scheu et al. 2003	https://doi.org/10.1034/j.1600-0706.2003.12131.x	figure 4		2002	approximate coordinates from Functioning and Management of European Beech Ecosystems page 8	Arthropods	51°45'54.0"N 9°34'42.2"E
956	Solling mountains, Dassel - 120 years stand - beech forest	0	21	germany	temperate forest	Temperate Broadleaf and Mixed Forests	Temperate Forests				soil+litter	soil/litter	Oribatida	0	0	Oribatida	Acari	Arachnida	Chelicerata	Arthropoda	202.364	0	mg/m^2 (dry weight)	Scheu et al. 2003	https://doi.org/10.1034/j.1600-0706.2003.12131.x	figure 4		2002	approximate coordinates from Functioning and Management of European Beech Ecosystems page 8	Arthropods	51°45'54.0"N 9°34'42.2"E
957	Solling mountains, Dassel - 120 years stand - mixed forest	0	21	germany	temperate forest	Temperate Broadleaf and Mixed Forests	Temperate Forests				soil+litter	soil/litter	Oribatida	0	0	Oribatida	Acari	Arachnida	Chelicerata	Arthropoda	186.288	0	mg/m^2 (dry weight)	Scheu et al. 2003	https://doi.org/10.1034/j.1600-0706.2003.12131.x	figure 4		2002	approximate coordinates from Functioning and Management of European Beech Ecosystems page 8	Arthropods	51°45'54.0"N 9°34'42.2"E
958	Solling mountains, Dassel - 120 years stand - spruce forest	0	21	germany	temperate forest	Temperate Broadleaf and Mixed Forests	Temperate Forests				soil+litter	soil/litter	Oribatida	0	0	Oribatida	Acari	Arachnida	Chelicerata	Arthropoda	240.189	0	mg/m^2 (dry weight)	Scheu et al. 2003	https://doi.org/10.1034/j.1600-0706.2003.12131.x	figure 4		2002	approximate coordinates from Functioning and Management of European Beech Ecosystems page 8	Arthropods	51°45'54.0"N 9°34'42.2"E
959	Solling mountains, Dassel - 30 years stand - beech forest	0	21	germany	temperate forest	Temperate Broadleaf and Mixed Forests	Temperate Forests				soil+litter	soil/litter	Collembola	0	0	0	Collembola	Entognatha	Hexapoda	Arthropoda	144.54	0	mg/m^2 (dry weight)	Scheu et al. 2003	https://doi.org/10.1034/j.1600-0706.2003.12131.x	figure 4		2002	approximate coordinates from Functioning and Management of European Beech Ecosystems page 8	Arthropods	51°45'54.0"N 9°34'42.2"E
960	Solling mountains, Dassel - 30 years stand - mixed forest	0	21	germany	temperate forest	Temperate Broadleaf and Mixed Forests	Temperate Forests				soil+litter	soil/litter	Collembola	0	0	0	Collembola	Entognatha	Hexapoda	Arthropoda	212.633	0	mg/m^2 (dry weight)	Scheu et al. 2003	https://doi.org/10.1034/j.1600-0706.2003.12131.x	figure 4		2002	approximate coordinates from Functioning and Management of European Beech Ecosystems page 8	Arthropods	51°45'54.0"N 9°34'42.2"E
961	Solling mountains, Dassel - 30 years stand - spruce forest	0	21	germany	temperate forest	Temperate Broadleaf and Mixed Forests	Temperate Forests				soil+litter	soil/litter	Collembola	0	0	0	Collembola	Entognatha	Hexapoda	Arthropoda	300	0	mg/m^2 (dry weight)	Scheu et al. 2003	https://doi.org/10.1034/j.1600-0706.2003.12131.x	figure 4		2002	approximate coordinates from Functioning and Management of European Beech Ecosystems page 8	Arthropods	51°45'54.0"N 9°34'42.2"E
962	Solling mountains, Dassel - 120 years stand - beech forest	0	21	germany	temperate forest	Temperate Broadleaf and Mixed Forests	Temperate Forests				soil+litter	soil/litter	Collembola	0	0	0	Collembola	Entognatha	Hexapoda	Arthropoda	238.972	0	mg/m^2 (dry weight)	Scheu et al. 2003	https://doi.org/10.1034/j.1600-0706.2003.12131.x	figure 4		2002	approximate coordinates from Functioning and Management of European Beech Ecosystems page 8	Arthropods	51°45'54.0"N 9°34'42.2"E
963	Solling mountains, Dassel - 120 years stand - mixed forest	0	21	germany	temperate forest	Temperate Broadleaf and Mixed Forests	Temperate Forests				soil+litter	soil/litter	Collembola	0	0	0	Collembola	Entognatha	Hexapoda	Arthropoda	210.064	0	mg/m^2 (dry weight)	Scheu et al. 2003	https://doi.org/10.1034/j.1600-0706.2003.12131.x	figure 4		2002	approximate coordinates from Functioning and Management of European Beech Ecosystems page 8	Arthropods	51°45'54.0"N 9°34'42.2"E
964	Solling mountains, Dassel - 120 years stand - spruce forest	0	21	germany	temperate forest	Temperate Broadleaf and Mixed Forests	Temperate Forests				soil+litter	soil/litter	Collembola	0	0	0	Collembola	Entognatha	Hexapoda	Arthropoda	258.886	0	mg/m^2 (dry weight)	Scheu et al. 2003	https://doi.org/10.1034/j.1600-0706.2003.12131.x	figure 4		2002	approximate coordinates from Functioning and Management of European Beech Ecosystems page 8	Arthropods	51°45'54.0"N 9°34'42.2"E
965	Solling mountains, Dassel - 30 years stand - beech forest	0	21	germany	temperate forest	Temperate Broadleaf and Mixed Forests	Temperate Forests				soil+litter	soil/litter	Sciaridae	Sciaridae	0	Diptera	Pterygota	Insecta	Hexapoda	Arthropoda	4.708	0	mg/m^2 (dry weight)	Scheu et al. 2003	https://doi.org/10.1034/j.1600-0706.2003.12131.x	figure 4		2002	approximate coordinates from Functioning and Management of European Beech Ecosystems page 8	Arthropods	51°45'54.0"N 9°34'42.2"E
966	Solling mountains, Dassel - 30 years stand - mixed forest	0	21	germany	temperate forest	Temperate Broadleaf and Mixed Forests	Temperate Forests				soil+litter	soil/litter	Sciaridae	Sciaridae	0	Diptera	Pterygota	Insecta	Hexapoda	Arthropoda	5.142	0	mg/m^2 (dry weight)	Scheu et al. 2003	https://doi.org/10.1034/j.1600-0706.2003.12131.x	figure 4		2002	approximate coordinates from Functioning and Management of European Beech Ecosystems page 8	Arthropods	51°45'54.0"N 9°34'42.2"E
967	Solling mountains, Dassel - 30 years stand - spruce forest	0	21	germany	temperate forest	Temperate Broadleaf and Mixed Forests	Temperate Forests				soil+litter	soil/litter	Sciaridae	Sciaridae	0	Diptera	Pterygota	Insecta	Hexapoda	Arthropoda	6.908	0	mg/m^2 (dry weight)	Scheu et al. 2003	https://doi.org/10.1034/j.1600-0706.2003.12131.x	figure 4		2002	approximate coordinates from Functioning and Management of European Beech Ecosystems page 8	Arthropods	51°45'54.0"N 9°34'42.2"E
968	Solling mountains, Dassel - 120 years stand - beech forest	0	21	germany	temperate forest	Temperate Broadleaf and Mixed Forests	Temperate Forests				soil+litter	soil/litter	Sciaridae	Sciaridae	0	Diptera	Pterygota	Insecta	Hexapoda	Arthropoda	4.042	0	mg/m^2 (dry weight)	Scheu et al. 2003	https://doi.org/10.1034/j.1600-0706.2003.12131.x	figure 4		2002	approximate coordinates from Functioning and Management of European Beech Ecosystems page 8	Arthropods	51°45'54.0"N 9°34'42.2"E
969	Solling mountains, Dassel - 120 years stand - mixed forest	0	21	germany	temperate forest	Temperate Broadleaf and Mixed Forests	Temperate Forests				soil+litter	soil/litter	Sciaridae	Sciaridae	0	Diptera	Pterygota	Insecta	Hexapoda	Arthropoda	4.656	0	mg/m^2 (dry weight)	Scheu et al. 2003	https://doi.org/10.1034/j.1600-0706.2003.12131.x	figure 4		2002	approximate coordinates from Functioning and Management of European Beech Ecosystems page 8	Arthropods	51°45'54.0"N 9°34'42.2"E
970	Solling mountains, Dassel - 120 years stand - spruce forest	0	21	germany	temperate forest	Temperate Broadleaf and Mixed Forests	Temperate Forests				soil+litter	soil/litter	Sciaridae	Sciaridae	0	Diptera	Pterygota	Insecta	Hexapoda	Arthropoda	11.79	0	mg/m^2 (dry weight)	Scheu et al. 2003	https://doi.org/10.1034/j.1600-0706.2003.12131.x	figure 4		2002	approximate coordinates from Functioning and Management of European Beech Ecosystems page 8	Arthropods	51°45'54.0"N 9°34'42.2"E
971	Solling mountains, Dassel - 30 years stand - beech forest	0	21	germany	temperate forest	Temperate Broadleaf and Mixed Forests	Temperate Forests				soil+litter	soil/litter	Elateridae	Elateridae	0	Coleoptera	Pterygota	Insecta	Hexapoda	Arthropoda	67.57	0	mg/m^2 (dry weight)	Scheu et al. 2003	https://doi.org/10.1034/j.1600-0706.2003.12131.x	figure 4		2002	approximate coordinates from Functioning and Management of European Beech Ecosystems page 8	Arthropods	51°45'54.0"N 9°34'42.2"E
972	Solling mountains, Dassel - 30 years stand - mixed forest	0	21	germany	temperate forest	Temperate Broadleaf and Mixed Forests	Temperate Forests				soil+litter	soil/litter	Elateridae	Elateridae	0	Coleoptera	Pterygota	Insecta	Hexapoda	Arthropoda	92.64	0	mg/m^2 (dry weight)	Scheu et al. 2003	https://doi.org/10.1034/j.1600-0706.2003.12131.x	figure 4		2002	approximate coordinates from Functioning and Management of European Beech Ecosystems page 8	Arthropods	51°45'54.0"N 9°34'42.2"E
973	Solling mountains, Dassel - 30 years stand - spruce forest	0	21	germany	temperate forest	Temperate Broadleaf and Mixed Forests	Temperate Forests				soil+litter	soil/litter	Elateridae	Elateridae	0	Coleoptera	Pterygota	Insecta	Hexapoda	Arthropoda	250.68	0	mg/m^2 (dry weight)	Scheu et al. 2003	https://doi.org/10.1034/j.1600-0706.2003.12131.x	figure 4		2002	approximate coordinates from Functioning and Management of European Beech Ecosystems page 8	Arthropods	51°45'54.0"N 9°34'42.2"E
974	Solling mountains, Dassel - 120 years stand - beech forest	0	21	germany	temperate forest	Temperate Broadleaf and Mixed Forests	Temperate Forests				soil+litter	soil/litter	Elateridae	Elateridae	0	Coleoptera	Pterygota	Insecta	Hexapoda	Arthropoda	69.75	0	mg/m^2 (dry weight)	Scheu et al. 2003	https://doi.org/10.1034/j.1600-0706.2003.12131.x	figure 4		2002	approximate coordinates from Functioning and Management of European Beech Ecosystems page 8	Arthropods	51°45'54.0"N 9°34'42.2"E
975	Solling mountains, Dassel - 120 years stand - mixed forest	0	21	germany	temperate forest	Temperate Broadleaf and Mixed Forests	Temperate Forests				soil+litter	soil/litter	Elateridae	Elateridae	0	Coleoptera	Pterygota	Insecta	Hexapoda	Arthropoda	87.19	0	mg/m^2 (dry weight)	Scheu et al. 2003	https://doi.org/10.1034/j.1600-0706.2003.12131.x	figure 4		2002	approximate coordinates from Functioning and Management of European Beech Ecosystems page 8	Arthropods	51°45'54.0"N 9°34'42.2"E
976	Solling mountains, Dassel - 120 years stand - spruce forest	0	21	germany	temperate forest	Temperate Broadleaf and Mixed Forests	Temperate Forests				soil+litter	soil/litter	Elateridae	Elateridae	0	Coleoptera	Pterygota	Insecta	Hexapoda	Arthropoda	147.14	0	mg/m^2 (dry weight)	Scheu et al. 2003	https://doi.org/10.1034/j.1600-0706.2003.12131.x	figure 4		2002	approximate coordinates from Functioning and Management of European Beech Ecosystems page 8	Arthropods	51°45'54.0"N 9°34'42.2"E
977	Solling mountains, Dassel - 30 years stand - beech forest	0	21	germany	temperate forest	Temperate Broadleaf and Mixed Forests	Temperate Forests				soil+litter	soil/litter	Curculionidae	Curculionidae	0	Coleoptera	Pterygota	Insecta	Hexapoda	Arthropoda	103.8	0	mg/m^2 (dry weight)	Scheu et al. 2003	https://doi.org/10.1034/j.1600-0706.2003.12131.x	figure 5		2002	approximate coordinates from Functioning and Management of European Beech Ecosystems page 8	Arthropods	51°45'54.0"N 9°34'42.2"E
978	Solling mountains, Dassel - 30 years stand - mixed forest	0	21	germany	temperate forest	Temperate Broadleaf and Mixed Forests	Temperate Forests				soil+litter	soil/litter	Curculionidae	Curculionidae	0	Coleoptera	Pterygota	Insecta	Hexapoda	Arthropoda	98.31	0	mg/m^2 (dry weight)	Scheu et al. 2003	https://doi.org/10.1034/j.1600-0706.2003.12131.x	figure 5		2002	approximate coordinates from Functioning and Management of European Beech Ecosystems page 8	Arthropods	51°45'54.0"N 9°34'42.2"E
979	Solling mountains, Dassel - 30 years stand - spruce forest	0	21	germany	temperate forest	Temperate Broadleaf and Mixed Forests	Temperate Forests				soil+litter	soil/litter	Curculionidae	Curculionidae	0	Coleoptera	Pterygota	Insecta	Hexapoda	Arthropoda	28.27	0	mg/m^2 (dry weight)	Scheu et al. 2003	https://doi.org/10.1034/j.1600-0706.2003.12131.x	figure 5		2002	approximate coordinates from Functioning and Management of European Beech Ecosystems page 8	Arthropods	51°45'54.0"N 9°34'42.2"E
980	Solling mountains, Dassel - 120 years stand - beech forest	0	21	germany	temperate forest	Temperate Broadleaf and Mixed Forests	Temperate Forests				soil+litter	soil/litter	Curculionidae	Curculionidae	0	Coleoptera	Pterygota	Insecta	Hexapoda	Arthropoda	18.99	0	mg/m^2 (dry weight)	Scheu et al. 2003	https://doi.org/10.1034/j.1600-0706.2003.12131.x	figure 5		2002	approximate coordinates from Functioning and Management of European Beech Ecosystems page 8	Arthropods	51°45'54.0"N 9°34'42.2"E
981	Solling mountains, Dassel - 120 years stand - mixed forest	0	21	germany	temperate forest	Temperate Broadleaf and Mixed Forests	Temperate Forests				soil+litter	soil/litter	Curculionidae	Curculionidae	0	Coleoptera	Pterygota	Insecta	Hexapoda	Arthropoda	32.06	0	mg/m^2 (dry weight)	Scheu et al. 2003	https://doi.org/10.1034/j.1600-0706.2003.12131.x	figure 5		2002	approximate coordinates from Functioning and Management of European Beech Ecosystems page 8	Arthropods	51°45'54.0"N 9°34'42.2"E
982	Solling mountains, Dassel - 120 years stand - spruce forest	0	21	germany	temperate forest	Temperate Broadleaf and Mixed Forests	Temperate Forests				soil+litter	soil/litter	Curculionidae	Curculionidae	0	Coleoptera	Pterygota	Insecta	Hexapoda	Arthropoda	54.22	0	mg/m^2 (dry weight)	Scheu et al. 2003	https://doi.org/10.1034/j.1600-0706.2003.12131.x	figure 5		2002	approximate coordinates from Functioning and Management of European Beech Ecosystems page 8	Arthropods	51°45'54.0"N 9°34'42.2"E
983	Solling mountains, Dassel - 30 years stand - beech forest	0	21	germany	temperate forest	Temperate Broadleaf and Mixed Forests	Temperate Forests				soil+litter	soil/litter	Lepidoptera	0	0	Lepidoptera	Pterygota	Insecta	Hexapoda	Arthropoda	45	0	mg/m^2 (dry weight)	Scheu et al. 2003	https://doi.org/10.1034/j.1600-0706.2003.12131.x	figure 5		2002	approximate coordinates from Functioning and Management of European Beech Ecosystems page 8	Arthropods	51°45'54.0"N 9°34'42.2"E
984	Solling mountains, Dassel - 30 years stand - mixed forest	0	21	germany	temperate forest	Temperate Broadleaf and Mixed Forests	Temperate Forests				soil+litter	soil/litter	Lepidoptera	0	0	Lepidoptera	Pterygota	Insecta	Hexapoda	Arthropoda	51.14	0	mg/m^2 (dry weight)	Scheu et al. 2003	https://doi.org/10.1034/j.1600-0706.2003.12131.x	figure 5		2002	approximate coordinates from Functioning and Management of European Beech Ecosystems page 8	Arthropods	51°45'54.0"N 9°34'42.2"E
985	Solling mountains, Dassel - 30 years stand - spruce forest	0	21	germany	temperate forest	Temperate Broadleaf and Mixed Forests	Temperate Forests				soil+litter	soil/litter	Lepidoptera	0	0	Lepidoptera	Pterygota	Insecta	Hexapoda	Arthropoda	26.56	0	mg/m^2 (dry weight)	Scheu et al. 2003	https://doi.org/10.1034/j.1600-0706.2003.12131.x	figure 5		2002	approximate coordinates from Functioning and Management of European Beech Ecosystems page 8	Arthropods	51°45'54.0"N 9°34'42.2"E
986	Solling mountains, Dassel - 120 years stand - beech forest	0	21	germany	temperate forest	Temperate Broadleaf and Mixed Forests	Temperate Forests				soil+litter	soil/litter	Lepidoptera	0	0	Lepidoptera	Pterygota	Insecta	Hexapoda	Arthropoda	90.74	0	mg/m^2 (dry weight)	Scheu et al. 2003	https://doi.org/10.1034/j.1600-0706.2003.12131.x	figure 5		2002	approximate coordinates from Functioning and Management of European Beech Ecosystems page 8	Arthropods	51°45'54.0"N 9°34'42.2"E
987	Solling mountains, Dassel - 120 years stand - mixed forest	0	21	germany	temperate forest	Temperate Broadleaf and Mixed Forests	Temperate Forests				soil+litter	soil/litter	Lepidoptera	0	0	Lepidoptera	Pterygota	Insecta	Hexapoda	Arthropoda	119.26	0	mg/m^2 (dry weight)	Scheu et al. 2003	https://doi.org/10.1034/j.1600-0706.2003.12131.x	figure 5		2002	approximate coordinates from Functioning and Management of European Beech Ecosystems page 8	Arthropods	51°45'54.0"N 9°34'42.2"E
988	Solling mountains, Dassel - 120 years stand - spruce forest	0	21	germany	temperate forest	Temperate Broadleaf and Mixed Forests	Temperate Forests				soil+litter	soil/litter	Lepidoptera	0	0	Lepidoptera	Pterygota	Insecta	Hexapoda	Arthropoda	77.21	0	mg/m^2 (dry weight)	Scheu et al. 2003	https://doi.org/10.1034/j.1600-0706.2003.12131.x	figure 5		2002	approximate coordinates from Functioning and Management of European Beech Ecosystems page 8	Arthropods	51°45'54.0"N 9°34'42.2"E
989	Solling mountains, Dassel - 30 years stand - beech forest	0	21	germany	temperate forest	Temperate Broadleaf and Mixed Forests	Temperate Forests				soil+litter	soil/litter	Chilopoda	0	0	0	0	Chilopoda	Myriapoda	Arthropoda	34.285	0	mg/m^2 (dry weight)	Scheu et al. 2003	https://doi.org/10.1034/j.1600-0706.2003.12131.x	figure 6		2002	approximate coordinates from Functioning and Management of European Beech Ecosystems page 8	Arthropods	51°45'54.0"N 9°34'42.2"E
990	Solling mountains, Dassel - 30 years stand - mixed forest	0	21	germany	temperate forest	Temperate Broadleaf and Mixed Forests	Temperate Forests				soil+litter	soil/litter	Chilopoda	0	0	0	0	Chilopoda	Myriapoda	Arthropoda	233.406	0	mg/m^2 (dry weight)	Scheu et al. 2003	https://doi.org/10.1034/j.1600-0706.2003.12131.x	figure 6		2002	approximate coordinates from Functioning and Management of European Beech Ecosystems page 8	Arthropods	51°45'54.0"N 9°34'42.2"E
991	Solling mountains, Dassel - 30 years stand - spruce forest	0	21	germany	temperate forest	Temperate Broadleaf and Mixed Forests	Temperate Forests				soil+litter	soil/litter	Chilopoda	0	0	0	0	Chilopoda	Myriapoda	Arthropoda	0	0	mg/m^2 (dry weight)	Scheu et al. 2003	https://doi.org/10.1034/j.1600-0706.2003.12131.x	figure 6		2002	approximate coordinates from Functioning and Management of European Beech Ecosystems page 8	Arthropods	51°45'54.0"N 9°34'42.2"E
992	Solling mountains, Dassel - 120 years stand - beech forest	0	21	germany	temperate forest	Temperate Broadleaf and Mixed Forests	Temperate Forests				soil+litter	soil/litter	Chilopoda	0	0	0	0	Chilopoda	Myriapoda	Arthropoda	592.088	0	mg/m^2 (dry weight)	Scheu et al. 2003	https://doi.org/10.1034/j.1600-0706.2003.12131.x	figure 6		2002	approximate coordinates from Functioning and Management of European Beech Ecosystems page 8	Arthropods	51°45'54.0"N 9°34'42.2"E
993	Solling mountains, Dassel - 120 years stand - mixed forest	0	21	germany	temperate forest	Temperate Broadleaf and Mixed Forests	Temperate Forests				soil+litter	soil/litter	Chilopoda	0	0	0	0	Chilopoda	Myriapoda	Arthropoda	109.45	0	mg/m^2 (dry weight)	Scheu et al. 2003	https://doi.org/10.1034/j.1600-0706.2003.12131.x	figure 6		2002	approximate coordinates from Functioning and Management of European Beech Ecosystems page 8	Arthropods	51°45'54.0"N 9°34'42.2"E
994	Solling mountains, Dassel - 120 years stand - spruce forest	0	21	germany	temperate forest	Temperate Broadleaf and Mixed Forests	Temperate Forests				soil+litter	soil/litter	Chilopoda	0	0	0	0	Chilopoda	Myriapoda	Arthropoda	67.252	0	mg/m^2 (dry weight)	Scheu et al. 2003	https://doi.org/10.1034/j.1600-0706.2003.12131.x	figure 6		2002	approximate coordinates from Functioning and Management of European Beech Ecosystems page 8	Arthropods	51°45'54.0"N 9°34'42.2"E
995	Solling mountains, Dassel - 30 years stand - beech forest	0	21	germany	temperate forest	Temperate Broadleaf and Mixed Forests	Temperate Forests				soil+litter	soil/litter	Carabidae	Carabidae	0	Coleoptera	Pterygota	Insecta	Hexapoda	Arthropoda	6.4	0	mg/m^2 (dry weight)	Scheu et al. 2003	https://doi.org/10.1034/j.1600-0706.2003.12131.x	figure 6		2002	approximate coordinates from Functioning and Management of European Beech Ecosystems page 8	Arthropods	51°45'54.0"N 9°34'42.2"E
996	Solling mountains, Dassel - 30 years stand - mixed forest	0	21	germany	temperate forest	Temperate Broadleaf and Mixed Forests	Temperate Forests				soil+litter	soil/litter	Carabidae	Carabidae	0	Coleoptera	Pterygota	Insecta	Hexapoda	Arthropoda	1.28	0	mg/m^2 (dry weight)	Scheu et al. 2003	https://doi.org/10.1034/j.1600-0706.2003.12131.x	figure 6		2002	approximate coordinates from Functioning and Management of European Beech Ecosystems page 8	Arthropods	51°45'54.0"N 9°34'42.2"E
997	Solling mountains, Dassel - 30 years stand - spruce forest	0	21	germany	temperate forest	Temperate Broadleaf and Mixed Forests	Temperate Forests				soil+litter	soil/litter	Carabidae	Carabidae	0	Coleoptera	Pterygota	Insecta	Hexapoda	Arthropoda	1.28	0	mg/m^2 (dry weight)	Scheu et al. 2003	https://doi.org/10.1034/j.1600-0706.2003.12131.x	figure 6		2002	approximate coordinates from Functioning and Management of European Beech Ecosystems page 8	Arthropods	51°45'54.0"N 9°34'42.2"E
998	Solling mountains, Dassel - 120 years stand - beech forest	0	21	germany	temperate forest	Temperate Broadleaf and Mixed Forests	Temperate Forests				soil+litter	soil/litter	Carabidae	Carabidae	0	Coleoptera	Pterygota	Insecta	Hexapoda	Arthropoda	284.009	0	mg/m^2 (dry weight)	Scheu et al. 2003	https://doi.org/10.1034/j.1600-0706.2003.12131.x	figure 6		2002	approximate coordinates from Functioning and Management of European Beech Ecosystems page 8	Arthropods	51°45'54.0"N 9°34'42.2"E
999	Solling mountains, Dassel - 120 years stand - mixed forest	0	21	germany	temperate forest	Temperate Broadleaf and Mixed Forests	Temperate Forests				soil+litter	soil/litter	Carabidae	Carabidae	0	Coleoptera	Pterygota	Insecta	Hexapoda	Arthropoda	124.094	0	mg/m^2 (dry weight)	Scheu et al. 2003	https://doi.org/10.1034/j.1600-0706.2003.12131.x	figure 6		2002	approximate coordinates from Functioning and Management of European Beech Ecosystems page 8	Arthropods	51°45'54.0"N 9°34'42.2"E
1000	Solling mountains, Dassel - 120 years stand - spruce forest	0	21	germany	temperate forest	Temperate Broadleaf and Mixed Forests	Temperate Forests				soil+litter	soil/litter	Carabidae	Carabidae	0	Coleoptera	Pterygota	Insecta	Hexapoda	Arthropoda	95.95	0	mg/m^2 (dry weight)	Scheu et al. 2003	https://doi.org/10.1034/j.1600-0706.2003.12131.x	figure 6		2002	approximate coordinates from Functioning and Management of European Beech Ecosystems page 8	Arthropods	51°45'54.0"N 9°34'42.2"E
1001	Solling mountains, Dassel - 30 years stand - beech forest	0	21	germany	temperate forest	Temperate Broadleaf and Mixed Forests	Temperate Forests				soil+litter	soil/litter	Cantharidae	Cantharidae	0	Coleoptera	Pterygota	Insecta	Hexapoda	Arthropoda	7.4	0	mg/m^2 (dry weight)	Scheu et al. 2003	https://doi.org/10.1034/j.1600-0706.2003.12131.x	figure 6		2002	approximate coordinates from Functioning and Management of European Beech Ecosystems page 8	Arthropods	51°45'54.0"N 9°34'42.2"E
1002	Solling mountains, Dassel - 30 years stand - mixed forest	0	21	germany	temperate forest	Temperate Broadleaf and Mixed Forests	Temperate Forests				soil+litter	soil/litter	Cantharidae	Cantharidae	0	Coleoptera	Pterygota	Insecta	Hexapoda	Arthropoda	2.44	0	mg/m^2 (dry weight)	Scheu et al. 2003	https://doi.org/10.1034/j.1600-0706.2003.12131.x	figure 6		2002	approximate coordinates from Functioning and Management of European Beech Ecosystems page 8	Arthropods	51°45'54.0"N 9°34'42.2"E
1003	Solling mountains, Dassel - 30 years stand - spruce forest	0	21	germany	temperate forest	Temperate Broadleaf and Mixed Forests	Temperate Forests				soil+litter	soil/litter	Cantharidae	Cantharidae	0	Coleoptera	Pterygota	Insecta	Hexapoda	Arthropoda	10.43	0	mg/m^2 (dry weight)	Scheu et al. 2003	https://doi.org/10.1034/j.1600-0706.2003.12131.x	figure 6		2002	approximate coordinates from Functioning and Management of European Beech Ecosystems page 8	Arthropods	51°45'54.0"N 9°34'42.2"E
1004	Solling mountains, Dassel - 120 years stand - beech forest	0	21	germany	temperate forest	Temperate Broadleaf and Mixed Forests	Temperate Forests				soil+litter	soil/litter	Cantharidae	Cantharidae	0	Coleoptera	Pterygota	Insecta	Hexapoda	Arthropoda	12.88	0	mg/m^2 (dry weight)	Scheu et al. 2003	https://doi.org/10.1034/j.1600-0706.2003.12131.x	figure 6		2002	approximate coordinates from Functioning and Management of European Beech Ecosystems page 8	Arthropods	51°45'54.0"N 9°34'42.2"E
1005	Solling mountains, Dassel - 120 years stand - mixed forest	0	21	germany	temperate forest	Temperate Broadleaf and Mixed Forests	Temperate Forests				soil+litter	soil/litter	Cantharidae	Cantharidae	0	Coleoptera	Pterygota	Insecta	Hexapoda	Arthropoda	5.73	0	mg/m^2 (dry weight)	Scheu et al. 2003	https://doi.org/10.1034/j.1600-0706.2003.12131.x	figure 6		2002	approximate coordinates from Functioning and Management of European Beech Ecosystems page 8	Arthropods	51°45'54.0"N 9°34'42.2"E
1006	Solling mountains, Dassel - 120 years stand - spruce forest	0	21	germany	temperate forest	Temperate Broadleaf and Mixed Forests	Temperate Forests				soil+litter	soil/litter	Cantharidae	Cantharidae	0	Coleoptera	Pterygota	Insecta	Hexapoda	Arthropoda	2.66	0	mg/m^2 (dry weight)	Scheu et al. 2003	https://doi.org/10.1034/j.1600-0706.2003.12131.x	figure 6		2002	approximate coordinates from Functioning and Management of European Beech Ecosystems page 8	Arthropods	51°45'54.0"N 9°34'42.2"E
1007	Solling mountains, Dassel - 30 years stand - beech forest	0	21	germany	temperate forest	Temperate Broadleaf and Mixed Forests	Temperate Forests				soil+litter	soil/litter	Staphylinidae	Staphylinidae	0	Coleoptera	Pterygota	Insecta	Hexapoda	Arthropoda	11.586	0	mg/m^2 (dry weight)	Scheu et al. 2003	https://doi.org/10.1034/j.1600-0706.2003.12131.x	figure 6		2002	approximate coordinates from Functioning and Management of European Beech Ecosystems page 8	Arthropods	51°45'54.0"N 9°34'42.2"E
1008	Solling mountains, Dassel - 30 years stand - mixed forest	0	21	germany	temperate forest	Temperate Broadleaf and Mixed Forests	Temperate Forests				soil+litter	soil/litter	Staphylinidae	Staphylinidae	0	Coleoptera	Pterygota	Insecta	Hexapoda	Arthropoda	2.897	0	mg/m^2 (dry weight)	Scheu et al. 2003	https://doi.org/10.1034/j.1600-0706.2003.12131.x	figure 6		2002	approximate coordinates from Functioning and Management of European Beech Ecosystems page 8	Arthropods	51°45'54.0"N 9°34'42.2"E
1009	Solling mountains, Dassel - 30 years stand - spruce forest	0	21	germany	temperate forest	Temperate Broadleaf and Mixed Forests	Temperate Forests				soil+litter	soil/litter	Staphylinidae	Staphylinidae	0	Coleoptera	Pterygota	Insecta	Hexapoda	Arthropoda	2.275	0	mg/m^2 (dry weight)	Scheu et al. 2003	https://doi.org/10.1034/j.1600-0706.2003.12131.x	figure 6		2002	approximate coordinates from Functioning and Management of European Beech Ecosystems page 8	Arthropods	51°45'54.0"N 9°34'42.2"E
1010	Solling mountains, Dassel - 120 years stand - beech forest	0	21	germany	temperate forest	Temperate Broadleaf and Mixed Forests	Temperate Forests				soil+litter	soil/litter	Staphylinidae	Staphylinidae	0	Coleoptera	Pterygota	Insecta	Hexapoda	Arthropoda	9.62	0	mg/m^2 (dry weight)	Scheu et al. 2003	https://doi.org/10.1034/j.1600-0706.2003.12131.x	figure 6		2002	approximate coordinates from Functioning and Management of European Beech Ecosystems page 8	Arthropods	51°45'54.0"N 9°34'42.2"E
1011	Solling mountains, Dassel - 120 years stand - mixed forest	0	21	germany	temperate forest	Temperate Broadleaf and Mixed Forests	Temperate Forests				soil+litter	soil/litter	Staphylinidae	Staphylinidae	0	Coleoptera	Pterygota	Insecta	Hexapoda	Arthropoda	7.81	0	mg/m^2 (dry weight)	Scheu et al. 2003	https://doi.org/10.1034/j.1600-0706.2003.12131.x	figure 6		2002	approximate coordinates from Functioning and Management of European Beech Ecosystems page 8	Arthropods	51°45'54.0"N 9°34'42.2"E
1012	Solling mountains, Dassel - 120 years stand - spruce forest	0	21	germany	temperate forest	Temperate Broadleaf and Mixed Forests	Temperate Forests				soil+litter	soil/litter	Staphylinidae	Staphylinidae	0	Coleoptera	Pterygota	Insecta	Hexapoda	Arthropoda	9.103	0	mg/m^2 (dry weight)	Scheu et al. 2003	https://doi.org/10.1034/j.1600-0706.2003.12131.x	figure 6		2002	approximate coordinates from Functioning and Management of European Beech Ecosystems page 8	Arthropods	51°45'54.0"N 9°34'42.2"E
1013	Solling mountains, Dassel - 30 years stand - beech forest	0	21	germany	temperate forest	Temperate Broadleaf and Mixed Forests	Temperate Forests				soil+litter	soil/litter	Gamasina	0	0	Mesostigmata	Acari	Arachnida	Chelicerata	Arthropoda	523.245	0	mg/m^2 (dry weight)	Scheu et al. 2003	https://doi.org/10.1034/j.1600-0706.2003.12131.x	figure 6		2002	approximate coordinates from Functioning and Management of European Beech Ecosystems page 8	Arthropods	51°45'54.0"N 9°34'42.2"E
[truncated: 6,029 more rows]
